# Supplementary material for: Kinase activity profiling in renal cell carcinoma, benign renal tissue and in response to four different tyrosine kinase inhibitors
Source: Oncotarget. 2022 Aug 4;13:970–81. doi: 10.18632/oncotarget.28257 (PMC9450987; doi:10.18632/oncotarget.28257)
Supplement: Supplementary file 2 [file oncotarget-13-28257-s002.xlsx]

## Sheet: all substrates with TKI
Supplementary File 1: Table including all kinase substrates with p.values and log fold change (LFC) between untreated (control) and treated samples with each TKI, and which cluster each kinase substrate is part of.
Kinase substrate ID	UniprotAccession	pvalue_cabozanitinib vs control	pvalue_pazopanib vs control	pvalue_sunitinib vs control	pvalue_tivozanib vs control	LFC_cabozanitinib vs control	LFC_pazopanib vs control	LFC_sunitinib vs control	LFC_tivozanib vs control	Cluster
41_654_666	P11171	0.537941	0.534172	0.150491	0.289744	0.027792	0.0308897	0.0677836	0.0540996	1
ANXA1_14_26	P04083	0.0325552	0.0258751	0.0442279	0.0243398	0.0950949	0.109491	0.0919311	0.113248	1
ANXA2_17_29	P07355	0.243175	0.965618	0.2359	0.194003	0.143796	0.00578728	0.150659	-0.180653	1
B3AT_39_51	P02730	0.201818	0.500584	0.496847	0.930832	0.0982478	0.056577	0.0534529	0.00742989	1
C1R_199_211	P00736	0.276313	0.81585	0.301618	0.105935	-0.0972086	-0.0227007	-0.0950367	0.164371	1
CBL_693_705	P22681	0.401445	0.291081	0.916467	0.108328	-0.0764723	-0.106295	-0.00980613	-0.167207	1
CDK2_8_20	P24941	0.000577692	0.0100804	0.0879464	0.00293166	0.217726	0.171869	0.103676	0.206837	1
DCX_109_121	O43602	0.0196917	0.003812	0.0884732	0.00154531	-0.154308	-0.215769	-0.113951	-0.244667	1
DYR1A_312_324	Q13627	0.000510495	0.21979	0.0258935	0.00121438	-0.281183	-0.100534	-0.175609	-0.290967	1
EGFR_1103_1115	P00533	0.386882	0.185399	0.347036	0.256838	0.0599199	0.101772	0.0672257	0.0887856	1
EGFR_862_874	P00533	0.000296412	0.000208566	0.235775	1.18325e-06	0.298801	0.33904	0.0920071	0.493365	1
EPHA1_774_786	P21709	0.00441586	0.00987352	0.269247	0.000587703	0.209617	0.206814	0.0794793	0.293642	1
EPHA2_765_777	P29317	6.45057e-05	0.000609715	0.00163315	0.000153306	0.247011	0.225365	0.191141	0.259995	1
EPHA4_589_601	P54764	0.967396	0.989918	0.56135	0.422484	-0.00319407	-0.00108734	0.0469302	-0.0709314	1
EPHB4_583_595	P54760	0.694165	0.476667	0.588256	0.724225	0.0216424	0.0432505	0.0307619	0.021862	1
EPOR_419_431	P19235	0.874849	0.729601	0.0309433	0.029394	0.00782247	0.0189177	-0.114567	0.126363	1
ERBB2_1241_1253	P04626	0.910165	0.500582	0.534411	0.93826	0.00666282	0.0439482	-0.0379443	0.00515023	1
ERBB4_1181_1193	Q15303	0.366831	0.839087	0.6339	0.8924	-0.089671	0.0220871	-0.0485833	0.015043	1
ERBB4_1277_1289	Q15303	0.240388	0.868693	0.931619	0.00184713	-0.0869837	-0.0133482	0.0064876	0.277393	1
FAK1_569_581	Q05397	0.845049	0.184949	0.411695	0.0473883	-0.0248798	-0.188312	-0.108301	-0.292939	1
FES_706_718	P07332	0.0357778	0.0430379	0.597998	0.976576	0.125221	0.132565	0.0314104	-0.00190576	1
FGFR2_762_774	P21802	0.0179381	0.142288	0.0887047	0.159465	-0.121975	-0.0810504	-0.0885718	-0.0793604	1
FRK_380_392	P42685	0.000205402	0.000636707	0.126544	3.42514e-05	0.203039	0.202183	0.0786531	0.262415	1
INSR_992_1004	P06213	0.166724	0.570183	0.318985	0.841513	-0.103366	0.0461663	0.0762794	0.01659	1
JAK2_563_577	O60674	0.828623	0.429183	0.0882726	0.0587625	0.00959876	-0.0387755	-0.079692	-0.0969812	1
K2C6B_53_65	P04259	0.0176262	0.0332137	0.320809	0.010219	-0.176036	-0.172429	-0.073237	-0.216148	1
K2C8_425_437	P05787	0.627145	0.470947	0.244989	0.184582	-0.0360635	0.0590684	-0.0897841	-0.112232	1
KSYK_518_530	P43405	0.544548	0.887215	0.179933	0.678897	-0.0855262	0.0219849	-0.197357	0.0656956	1
LAT_249_261	O43561	0.885375	0.562769	0.196624	0.262566	-0.0123693	0.0548127	-0.115716	0.109279	1
LCK_387_399	P06239	0.0796947	0.149433	0.127247	0.190778	0.130434	0.117239	-0.116383	0.108497	1
MBP_198_210	P02686	0.124949	0.019027	0.0286697	0.0875831	-0.131079	-0.226099	-0.196469	-0.165059	1
MET_1227_1239	P08581	0.322462	0.0822966	0.793928	0.607425	-0.0393592	-0.0773246	0.0106415	-0.0228872	1
MK01_180_192	P28482	0.0193028	0.738855	0.326169	0.164223	-0.202903	-0.0305352	-0.0847811	-0.132135	1
MK14_173_185	Q16539	0.273533	0.131838	0.760122	0.39397	0.0605656	0.0925477	0.0172689	0.0529015	1
P85A_600_612	P27986	0.706051	0.319153	0.95553	0.527923	-0.0405506	0.118715	-0.00617641	-0.0765653	1
PAXI_24_36	P49023	0.0169121	0.00586422	0.252333	0.0261066	0.144347	0.186113	0.0689332	0.150483	1
PDPK1_2_14	O15530	0.528348	0.454037	0.462095	0.00604773	-0.03824	-0.0500632	-0.0460462	-0.198245	1
PDPK1_369_381	O15530	0.183276	0.313556	0.88617	0.94307	0.0689986	0.0572056	0.0075521	0.00411309	1
PGFRB_1014_1028	P09619	0.478841	0.25995	0.993526	0.531532	-0.0530497	-0.0934768	-0.000624414	0.0527331	1
PGFRB_572_584	P09619	0.277242	0.21653	0.81127	0.494367	-0.0908168	0.114049	-0.020406	0.0639669	1
PGFRB_768_780	P09619	0.548624	0.492406	0.167305	0.110077	0.0271501	-0.0342457	0.0652346	0.0828331	1
PGFRB_771_783	P09619	0.375504	0.148885	0.0420776	0.000125065	0.0419607	0.0760201	0.101873	0.228542	1
PLCG1_764_776	P19174	0.00142923	0.00189755	0.0188066	0.0180494	0.198089	0.21157	0.145035	0.159482	1
PRRX2_202_214	Q99811	0.691453	0.761452	0.496506	0.783322	-0.0181011	-0.0152386	-0.0320587	0.014114	1
RB_804_816	P06400	0.0561231	0.0147919	0.686945	0.0199242	-0.117011	-0.167412	0.0247821	-0.16282	1
RET_1022_1034	P07949	0.0053459	0.0112741	0.06519	0.0261388	0.151282	0.149954	0.0997919	0.13303	1
RON_1353_1365	Q04912	0.916171	0.661394	0.0512633	0.239468	0.00843185	0.0386891	0.16583	-0.107236	1
TEC_512_524	P42680	0.667264	0.595185	0.423387	0.628927	0.0184648	-0.025149	0.0355849	0.0233805	1
VGFR1_1040_1052	P17948	0.265111	0.459494	0.622328	0.950265	0.104129	0.0757018	0.0471003	0.00650064	1
VGFR1_1162_1174	P17948	0.142125	0.644424	0.841063	0.453048	-0.133948	-0.0456849	0.018566	-0.0761575	1
VGFR1_1320_1332_C1320S/C1321S	P17948	0.14547	0.25578	0.863174	0.138376	-0.0923665	-0.0788949	0.0110966	-0.105941	1
VGFR2_989_1001	P35968	0.000439237	0.00025942	0.000458917	0.00143512	0.222523	0.256675	0.228571	0.223194	1
VGFR3_1061_1073	P35916	0.744772	0.28246	0.567756	0.0241279	-0.034516	-0.126505	-0.0625806	-0.279863	1
VINC_815_827	P18206	0.0457273	0.396456	0.618066	0.297436	-0.235618	-0.107358	0.0589053	-0.13528	1
ACHD_383_395	Q07001	0.211496	0.572582	0.922389	0.00745404	-0.113146	-0.0557293	0.00899033	-0.285104	2
CALM_95_107	P62158	0.00363968	0.800426	0.431124	0.00121103	-0.265854	-0.023831	0.0698032	-0.338631	2
CD3Z_116_128	P20963	0.0438932	0.211451	0.0738521	5.59927e-06	-0.136102	-0.0911463	-0.123669	-0.395254	2
CD3Z_146_158	P20963	0.28176	0.598533	0.359768	0.000361702	-0.115702	-0.0619003	0.101272	-0.473215	2
CRK_214_226	P46108	0.481426	0.368299	0.495777	5.05733e-06	-0.0527773	-0.0744478	-0.0526483	-0.453895	2
CTNB1_79_91	P35222	0.0786012	0.302138	0.867001	3.36062e-06	-0.108676	-0.0691109	-0.0104213	-0.37598	2
EGFR_1190_1202	P00533	0.000294476	0.11451	0.44202	4.14232e-06	-0.362349	-0.159836	-0.0718543	-0.555134	2
EPHA7_607_619	Q15375	0.845976	0.612499	0.615618	0.0339756	-0.0103927	0.0298901	-0.0277469	-0.132236	2
EPHB1_771_783	P54762	0.0634772	0.0124538	0.160451	0.967085	0.106119	0.160856	0.0818244	0.00258712	2
EPOR_361_373	P19235	0.969811	0.728974	0.433121	0.00303117	0.00171217	0.0172774	-0.0367453	-0.161802	2
FER_707_719	P16591	0.652527	0.243531	0.657705	0.206338	0.0187321	0.053905	-0.0190095	-0.0598408	2
FGFR1_761_773	P11362	0.0176035	0.738734	0.217395	0.00362607	-0.194025	-0.0287556	-0.100685	-0.273816	2
FGFR3_753_765	P22607	0.236773	0.811777	0.173697	0.427088	-0.0639559	0.0140296	-0.0761078	-0.0480582	2
JAK1_1015_1027	P23458	0.720407	0.249655	0.518543	0.260261	0.0149301	0.0533689	0.0278346	-0.0533463	2
ODBA_340_352	P12694	0.145986	0.485993	0.0373127	0.00107389	-0.0855722	0.044591	0.128607	-0.232002	2
PAXI_111_123	P49023	0.0943851	4.30328e-05	0.000257222	0.0448278	0.119235	0.3592	0.292327	0.162589	2
PECA1_706_718	P16284	0.0366518	0.01938	0.0187546	0.164354	0.0864089	0.107392	0.101149	-0.0635346	2
PGFRB_1002_1014	P09619	0.00492925	0.0558228	0.0495168	1.86288e-07	-0.206941	-0.149885	-0.144394	-0.507383	2
PGFRB_709_721	P09619	0.0596712	0.0198296	0.951829	1.85532e-05	-0.0893732	-0.12355	0.00287662	-0.257902	2
PRGR_786_798	P06401	0.636845	0.930114	0.974948	0.156027	-0.0422288	0.00862386	-0.00289183	-0.144865	2
RASA1_453_465	P20936	0.750152	0.136145	0.484341	1.01155e-06	-0.0169119	-0.0885925	0.0384171	-0.354878	2
RBL2_99_111	Q08999	0.585907	0.893606	0.607204	0.112296	-0.0481087	0.0129777	0.0468055	-0.160646	2
RON_1346_1358	Q04912	0.0857018	0.27725	0.315837	2.15057e-05	-0.129404	-0.0888621	-0.0767259	-0.406977	2
SRC8_CHICK_476_488	Q01406	0.0579401	0.00403662	0.0312372	0.185671	0.160258	0.27766	0.189291	0.124165	2
STAT4_714_726	Q14765	0.944832	0.865439	0.992864	0.000539844	0.00438059	-0.0118148	-0.000583921	-0.27113	2
VGFR1_1326_1338	P17948	0.125578	0.0883174	0.935324	7.87861e-05	-0.0901788	-0.11097	-0.00483866	-0.291048	2
VGFR2_1052_1064	P35968	0.912685	0.970734	0.491468	0.283326	-0.00493529	0.00181817	0.0320467	-0.0548538	2
VGFR2_1168_1180	P35968	0.0558606	0.311759	0.499144	8.99488e-05	-0.199675	-0.113964	-0.0709999	-0.505843	2
ZAP70_485_497	P43403	0.937276	0.851906	0.691215	6.25604e-05	-0.00385593	0.0100752	0.0200951	-0.250988	2
CDK7_157_169	P50613	0.731668	0.958115	0.49644	0.119239	0.0277403	0.00467436	0.0568903	0.144477	3
EGFR_1165_1177	P00533	0.772531	0.0605359	0.31498	0.000162166	0.0170816	-0.125424	-0.0616731	0.280829	3
ERBB2_870_882	P04626	0.108674	0.491176	0.418397	0.00102	0.12979	0.0603474	-0.0665244	0.319432	3
FAK2_572_584	Q14289	0.481733	0.0374982	0.0374501	0.789195	-0.023768	-0.0797301	-0.0746903	-0.010138	3
LAT_194_206	O43561	0.75503	0.64732	0.949462	0.00607332	-0.0265029	-0.042828	0.00554822	0.278143	3
MK07_211_223	Q13164	0.96967	0.771107	0.969757	0.934749	0.0053665	-0.0452443	-0.00551846	0.0130124	3
MK10_216_228	P53779	0.427368	0.256457	0.54829	0.0652473	-0.0570416	-0.0902632	-0.0444015	0.152429	3
MK12_178_190	P53778	0.516397	0.200268	0.667844	0.0799994	0.0412722	0.0905502	-0.0280951	0.127976	3
NCF1_313_325	P14598	0.84867	0.0972961	0.186322	0.00899422	-0.0150885	-0.147435	-0.109198	0.245255	3
NTRK2_696_708	Q16620	0.206927	0.818244	0.675938	0.000354124	0.0657497	0.0130279	0.0222145	0.229008	3
PLCG1_1246_1258	P19174	0.165007	0.426317	0.0677013	0.469457	-0.229511	-0.143363	-0.314888	0.133195	3
PP2AB_297_309	P62714	0.342198	0.0270861	0.105607	0.13766	-0.0800112	-0.21148	-0.142463	0.142244	3
PTN11_539_551	Q06124	0.989532	0.768347	0.237341	0.0812522	-0.000877494	-0.0217066	-0.0823848	0.134426	3
RAF1_332_344	P04049	0.0840301	0.0111109	0.000958853	0.754845	-0.0871662	-0.144952	-0.182969	-0.0173476	3
SRC8_CHICK_470_482	Q01406	0.0075906	0.243906	0.16309	0.00283925	0.284346	0.130624	0.147092	0.363075	3
TNNT1_2_14	P13805	0.0132931	0.0149163	0.196621	8.09004e-07	0.301603	0.326036	0.156654	0.786519	3
TYRO3_679_691	Q06418	0.618343	0.943317	0.760213	0.0570746	0.0353678	-0.00554791	-0.0223178	0.15613	3
VGFR1_1206_1218	P17948	0.931071	0.781214	0.252753	0.3196	-0.0069476	0.0245782	-0.0956891	0.090702	3
VGFR2_1046_1058	P35968	0.331644	0.862841	0.886809	0.00110372	0.0585393	0.0113909	-0.00878922	0.239176	3
VGFR2_944_956	P35968	0.14629	0.993685	0.576858	0.00104617	0.116421	-0.000687122	0.0454782	0.316722	3
ZBT16_621_633	Q05516	0.220871	0.245719	0.293021	0.0413127	0.116768	0.121779	0.10312	0.223737	3
