# Supplementary material for: Kinase activity profiling in renal cell carcinoma, benign renal tissue and in response to four different tyrosine kinase inhibitors
Source: Oncotarget. 2022 Aug 4;13:970–81. doi: 10.18632/oncotarget.28257 (PMC9450987; doi:10.18632/oncotarget.28257)
Supplement: Supplementary file 3 [file oncotarget-13-28257-s003.xlsx]

## Sheet: supplementary file 3
Supplementary File 2: Kinase substrates and pathway analysis in cluster 2 and 3.
Kinase substrate ID	UniprotAccession	Pathway	Cabozantinib vs control		Pazopanib vs control		Sunitinib vs control		Tivozanib vs control		Cluster
			p.value	LFC	p.value	LFC	p.value	LFC	p.value	LFC
ACHD_383_395	Q07001		0.211496	-0.113146	0.572582	-0.0557293	0.922389	0.00899033	0.00745404	-0.285104	2
CALM_95_107	P62158	Rap1 / Ras pathway	0.00363968	-0.265854	0.800426	-0.023831	0.431124	0.0698032	0.00121103	-0.338631	2		KEGG pathway results using kinase susbtrates in cluster 2
CD3Z_116_128	P20963		0.0438932	-0.136102	0.211451	-0.0911463	0.0738521	-0.123669	5.59927e-06	-0.395254	2
CD3Z_146_158	P20963		0.28176	-0.115702	0.598533	-0.0619003	0.359768	0.101272	0.000361702	-0.473215	2
CRK_214_226	P46108	Rap1 pathway	0.481426	-0.0527773	0.368299	-0.0744478	0.495777	-0.0526483	5.05733e-06	-0.453895	2
CTNB1_79_91	P35222	Rap1 pathway	0.0786012	-0.108676	0.302138	-0.0691109	0.867001	-0.0104213	3.36062e-06	-0.37598	2
EGFR_1190_1202	P00533	Rap1 /Ras/PI3K pathway	0.000294476	-0.362349	0.11451	-0.159836	0.44202	-0.0718543	4.14232e-06	-0.555134	2
EPHA7_607_619	Q15375		0.845976	-0.0103927	0.612499	0.0298901	0.615618	-0.0277469	0.0339756	-0.132236	2
EPHB1_771_783	P54762		0.0634772	0.106119	0.0124538	0.160856	0.160451	0.0818244	0.967085	0.00258712	2
EPOR_361_373	P19235	PI3K pathway	0.969811	0.00171217	0.728974	0.0172774	0.433121	-0.0367453	0.00303117	-0.161802	2
FER_707_719	P16591		0.652527	0.0187321	0.243531	0.053905	0.657705	-0.0190095	0.206338	-0.0598408	2
FGFR1_761_773	P11362	Rap1 /Ras/PI3K pathway	0.0176035	-0.194025	0.738734	-0.0287556	0.217395	-0.100685	0.00362607	-0.273816	2
FGFR3_753_765	P22607	Rap1 /Ras/PI3K pathway	0.236773	-0.0639559	0.811777	0.0140296	0.173697	-0.0761078	0.427088	-0.0480582	2
JAK1_1015_1027	P23458	PI3K pathway	0.720407	0.0149301	0.249655	0.0533689	0.518543	0.0278346	0.260261	-0.0533463	2
ODBA_340_352	P12694		0.145986	-0.0855722	0.485993	0.044591	0.0373127	0.128607	0.00107389	-0.232002	2
PAXI_111_123	P49023		0.0943851	0.119235	4.30328e-05	0.3592	0.000257222	0.292327	0.0448278	0.162589	2
PECA1_706_718	P16284		0.0366518	0.0864089	0.01938	0.107392	0.0187546	0.101149	0.164354	-0.0635346	2
PGFRB_1002_1014	P09619	Rap1 /Ras/PI3K pathway	0.00492925	-0.206941	0.0558228	-0.149885	0.0495168	-0.144394	1.86288e-07	-0.507383	2
PGFRB_709_721	P09619	Rap1 /Ras/PI3K pathway	0.0596712	-0.0893732	0.0198296	-0.12355	0.951829	0.00287662	1.85532e-05	-0.257902	2
PRGR_786_798	P06401		0.636845	-0.0422288	0.930114	0.00862386	0.974948	-0.00289183	0.156027	-0.144865	2
RASA1_453_465	P20936	Ras pathway	0.750152	-0.0169119	0.136145	-0.0885925	0.484341	0.0384171	1.01155e-06	-0.354878	2
RBL2_99_111	Q08999	PI3K pathway	0.585907	-0.0481087	0.893606	0.0129777	0.607204	0.0468055	0.112296	-0.160646	2
RON_1346_1358	Q04912		0.0857018	-0.129404	0.27725	-0.0888621	0.315837	-0.0767259	2.15057e-05	-0.406977	2
SRC8_CHICK_476_488	Q01406		0.0579401	0.160258	0.00403662	0.27766	0.0312372	0.189291	0.185671	0.124165	2
STAT4_714_726	Q14765		0.944832	0.00438059	0.865439	-0.0118148	0.992864	-0.000583921	0.000539844	-0.27113	2
VGFR1_1326_1338	P17948	Rap1/Ras/PI3K pathway	0.125578	-0.0901788	0.0883174	-0.11097	0.935324	-0.00483866	7.87861e-05	-0.291048	2
VGFR2_1052_1064	P35968	Ras /PI3K pathway	0.912685	-0.00493529	0.970734	0.00181817	0.491468	0.0320467	0.283326	-0.0548538	2
VGFR2_1168_1180	P35968	Rap1 pathway	0.0558606	-0.199675	0.311759	-0.113964	0.499144	-0.0709999	8.99488e-05	-0.505843	2
ZAP70_485_497	P43403	Ras pathway	0.937276	-0.00385593	0.851906	0.0100752	0.691215	0.0200951	6.25604e-05	-0.250988	2			KEGG pathway results using kinase susbtrates in cluster 3
CDK7_157_169	P50613		0.731668	0.958115	0.49644	0.119239	0.0277403	0.00467436	0.0568903	0.144477	3
EGFR_1165_1177	P00533	Ras	0.772531	0.0605359	0.31498	0.000162166	0.0170816	-0.125424	-0.0616731	0.280829	3
ERBB2_870_882	P04626		0.108674	0.491176	0.418397	0.00102	0.12979	0.0603474	-0.0665244	0.319432	3
FAK2_572_584	Q14289		0.481733	0.0374982	0.0374501	0.789195	-0.023768	-0.0797301	-0.0746903	-0.010138	3
LAT_194_206	O43561	Ras	0.75503	0.64732	0.949462	0.00607332	-0.0265029	-0.042828	0.00554822	0.278143	3
MK07_211_223	Q13164	Neurotrophin	0.96967	0.771107	0.969757	0.934749	0.0053665	-0.0452443	-0.00551846	0.0130124	3
MK10_216_228	P53779	Neurotrophin /Ras	0.427368	0.256457	0.54829	0.0652473	-0.0570416	-0.0902632	-0.0444015	0.152429	3
MK12_178_190	P53778	Neurotrophin	0.516397	0.200268	0.667844	0.0799994	0.0412722	0.0905502	-0.0280951	0.127976	3
NCF1_313_325	P14598		0.84867	0.0972961	0.186322	0.00899422	-0.0150885	-0.147435	-0.109198	0.245255	3
NTRK2_696_708	Q16620	Neurotrophin	0.206927	0.818244	0.675938	0.000354124	0.0657497	0.0130279	0.0222145	0.229008	3
PLCG1_1246_1258	P19174	Neurotrophin /Ras	0.165007	0.426317	0.0677013	0.469457	-0.229511	-0.143363	-0.314888	0.133195	3
PP2AB_297_309	P62714		0.342198	0.0270861	0.105607	0.13766	-0.0800112	-0.21148	-0.142463	0.142244	3
PTN11_539_551	Q06124	Neurotrophin /Ras	0.989532	0.768347	0.237341	0.0812522	-0.000877494	-0.0217066	-0.0823848	0.134426	3
RAF1_332_344	P04049	Neurotrophin / Ras	0.0840301	0.0111109	0.000958853	0.754845	-0.0871662	-0.144952	-0.182969	-0.0173476	3
SRC8_CHICK_470_482	Q01406		0.0075906	0.243906	0.16309	0.00283925	0.284346	0.130624	0.147092	0.363075	3
TNNT1_2_14	P13805		0.0132931	0.0149163	0.196621	8.09004e-07	0.301603	0.326036	0.156654	0.786519	3
TYRO3_679_691	Q06418		0.618343	0.943317	0.760213	0.0570746	0.0353678	-0.00554791	-0.0223178	0.15613	3
VGFR1_1206_1218	P17948	Ras	0.931071	0.781214	0.252753	0.3196	-0.0069476	0.0245782	-0.0956891	0.090702	3
VGFR2_1046_1058	P35968	Ras	0.331644	0.862841	0.886809	0.00110372	0.0585393	0.0113909	-0.00878922	0.239176	3
VGFR2_944_956	P35968		0.14629	0.993685	0.576858	0.00104617	0.116421	-0.000687122	0.0454782	0.316722	3
ZBT16_621_633	Q05516		0.220871	0.245719	0.293021	0.0413127	0.116768	0.121779	0.10312	0.223737	3
