# Supplementary material for: Kinase activity profiling in renal cell carcinoma, benign renal tissue and in response to four different tyrosine kinase inhibitors
Source: Oncotarget. 2022 Aug 4;13:970–81. doi: 10.18632/oncotarget.28257 (PMC9450987; doi:10.18632/oncotarget.28257)
Supplement: Supplementary file 4 [file oncotarget-13-28257-s004.xlsx]

## Sheet: Sheet1
Supplementary File 3: Extended clinical information for each patient.
patient	sample name	Tissue type	Age at diagnosis	Gender (M -male / F-female)	Smoking (Y-Yes / N-No)	BMI	Histology	Furhman grade	Stage at diagnosis	Primary metastatic (Y-Yes / No-N)	Time from primary diagnosis to metastatic disease (days)	IMDC risk group	MSKCC risk group	Risk factors 0 vs 1 vs 2 vs ≥ 3	< 1 year from diagnosis to systemic therapy fra diagnose (Y - Yes / N- No)	1. LINE of treatment
5	kc22	normal	65	M	N	high	ccRCC	3	4	Y	0	Good	Good	0	NA	NA
	kc19	cancer
26	kc113	normal	59	M	Y	normal	ccRCC	3	3	N	176	Intermediate	Intermediate	1	Y	Pazopanib
	kc111	cancer
28	kc117	normal	65	M	N	high	ccRCC	2	1	N	247	Good	Good	0	N	Pazopanib
	kc114	cancer
40	kc167	normal	69	M	Y	high	chRCC	NA	4	N	151	Good	Good	0	N	Sunitinib
	kc164	cancer
45	kc186	normal	62	F	Y	low	sRCC	4	2	N	376	Intermediate	Intermediate	1/2	N	Pazopanib
	kc183	cancer
47	kc194	normal	43	F	Y	high	ccRCC	3	3	N	594	Good	Good	0	N	Pembrolizumb+Epacadostat/Placebo
	kc191	cancer
49	kc202	normal	61	F	Y	normal	ccRCC	1	1	N	NA	NA	NA	NA	NA	NA
	kc199	cancer
62	kc263	normal	60	M	Y	high	pRCC	2	1	N	NA	NA	NA	NA	NA	NA
	kc260	cancer
71	kc303	normal	70	M	Y	NA	sRCC	4	3	N	170	Intermediate	Intermediate	1	Y	Pazopanib
	kc300	cancer
80	kc339	normal	54	F	N	high	ccRCC	1	1	N	NA	NA	NA	NA	NA	NA
	kc337	cancer
82	kc347	normal	69	M	Y	normal	ccRCC	4	4	Y	0	Intermediate	Intermediate	1	Y	Pazopanib
	kc344	cancer
83	kc351	normal	67	F	Y	high	sRCC	4	4	Y	0	Good	Good	0	NA	Surgery and radiation
	kc348	cancer
97	kc404	normal	67	M	Y	high	ccRCC	3	1	N	747	Good	Good	0	N	Pazopanib
	kc403	cancer
108	kc447	normal	63	M	N	high	ccRCC	4	2	N	113	Good	Good	0	NA	Surgical resection 20.12.2018 and stereotactic radiotherapy may-2019
	kc444	cancer
129	kc526	normal	71	M	N	high	ccRCC	3	3	N	672	Good	Good	0	N	Pazopanib
	kc525	cancer
146	kc590	normal	72	M	N	normal	sRCC	4	3	N	161	Intermediate	Intermediate	2	Y	Sunitinib
	kc588	cancer
147	kc594	normal	63	M	N	high	sRCC	4	3	N	449	Good	Good	NA	NA	Surgical resection 12.06.2017
	kc593	cancer
148	kc598	normal	51	M	N	high	ccRCC	3	2	N	893	Good	Good	0	N	Pazopanib
	kc595	cancer
203	kc789	normal	74	F	N	high	ccRCC	3	4	Y	0	Intermediate	Intermediate	1	Y	Pazopanib/Sunitinib
	kc786	cancer
213	kc828	normal	78	F	Y	high	sRCC	4	4	Y	0	Intermediate	Intermediate	1	Y	Gemcitabine/Dokorubicin
	kc826	cancer
219	kc849	normal	79	F	Y	normal	ccRCC	3	4	Y	0	Intermediate	Intermediate	1	Y	Pazopanib
	kc848	cancer
227	kc875	normal	71	M	N	high	sRCC	4	4	Y	0	Poor	Poor	4/3	Y	Pazopanib
	kc874	cancer
253	kc986	normal	48	F	N	normal	sRCC	4	4	Y	0	Intermediate	Intermediate	1	Y	Sunitinib
	kc967	cancer
265	kc1012	normal	77	M	N	normal	sRCC	4	4	Y	0	Intermediate	Intermediate	1	Y	Sunitinib
	kc1009	cancer
266	kc1116	normal	73	M	Y	normal	ccRCC	3	4	Y	0	Intermediate	Intermediate	2	N	Pazopanib
	kc1013	cancer
