# Supplementary material for: Kinase activity profiling in renal cell carcinoma, benign renal tissue and in response to four different tyrosine kinase inhibitors
Source: Oncotarget. 2022 Aug 4;13:970–81. doi: 10.18632/oncotarget.28257 (PMC9450987; doi:10.18632/oncotarget.28257)
Supplement: Supplementary file 5 [file oncotarget-13-28257-s005.xls]

## Sheet: Ark1
Normal_tumor_dataset1 : Tyrosine kinase substrate log2 values of cancer and normal kidney tissue
Sample	kc1009_ctrl	kc1013_ctrl	kc111_ctrl	kc114_ctrl	kc164_ctrl	kc183_ctrl	kc191_ctrl	kc199_ctrl	kc19_ctrl	kc260_ctrl	kc300_ctrl	kc337_ctrl	kc344_ctrl	kc348_ctrl	kc403_ctrl	kc444_ctrl	kc525_ctrl	kc588_ctrl	kc593_ctrl	kc595_ctrl	kc786_ctrl	kc826_ctrl	kc848_ctrl	kc874_ctrl	kc967_ctrl	kc1012N	kc1116N	kc113N	kc117N	kc167N	kc186N	kc194N	kc202N	kc22N	kc263N	kc303N	kc339N	kc347N	kc351N	kc404N	kc447N	kc526N	kc590N	kc594N	kc598N	kc789N	kc828N	kc849N	kc875N
Tissue type 2	cancer	cancer	cancer	cancer	cancer	cancer	cancer	cancer	cancer	cancer	cancer	cancer	cancer	cancer	cancer	cancer	cancer	cancer	cancer	cancer	cancer	cancer	cancer	cancer	cancer	normal	normal	normal	normal	normal	normal	normal	normal	normal	normal	normal	normal	normal	normal	normal	normal	normal	normal	normal	normal	normal	normal	normal	normal
41_654_666	9.45087432861328	9.6519660949707	9.57373809814453	9.3796215057373	9.39931678771973	9.64785194396973	9.51177883148193	9.59295654296875	9.65197563171387	9.4950008392334	9.54901790618896	9.39675331115723	9.64611530303955	9.51807975769043	9.6877555847168	9.39777183532715	9.32936477661133	9.13428115844727	9.35000324249268	9.33098316192627	9.68637752532959	9.44885349273682	9.40646553039551	9.38935470581055	9.55126476287842	9.50363063812256	9.51918792724609	9.6270170211792	9.52443408966064	9.35659790039063	9.57771301269531	9.6724681854248	9.65330982208252	9.5440502166748	9.6755256652832	9.67566299438477	9.4045295715332	9.47655963897705	9.4779634475708	9.40920066833496	9.20324802398682	9.51139640808105	9.51888275146484	9.37623405456543	9.39420700073242	9.66617679595947	9.439208984375	9.32946968078613	9.46513938903809
ACHD_383_395	6.36923885345459	5.96153736114502	6.34442377090454	6.37664651870728	6.88716173171997	6.44965267181396	6.0697455406189	6.26275968551636	6.17508268356323	6.48644542694092	6.49802207946777	6.37405967712402	6.59594535827637	6.28696823120117	5.64722537994385	6.22872352600098	6.3560996055603	6.34806442260742	6.42728567123413	6.34395170211792	6.51643943786621	6.07012224197388	5.89832782745361	6.32258129119873	6.31035709381104	6.47714805603027	6.5856785774231	6.28166913986206	6.69408130645752	6.47975540161133	7.05742168426514	6.11035394668579	6.43195819854736	5.62813138961792	6.3006591796875	6.63660621643066	6.48634052276611	6.57565021514893	6.69409704208374	6.53552865982056	6.56887817382813	6.26354598999023	6.4735803604126	6.78177690505981	6.8025598526001	6.51173782348633	6.17427444458008	5.84734201431274	6.51161623001099
ANXA1_14_26	9.11396980285645	8.72719383239746	8.96446514129639	9.07394218444824	9.19430065155029	8.84188747406006	8.94995880126953	9.09409523010254	9.16921615600586	9.20622253417969	9.11114406585693	8.96477127075195	8.9426326751709	8.95776176452637	8.65831661224365	8.97360038757324	9.06570434570313	8.99596118927002	8.62943553924561	8.88902568817139	9.37220191955566	9.18502235412598	9.03568458557129	9.15714550018311	9.16319370269775	9.1259593963623	8.84223461151123	8.863844871521	8.88523864746094	9.04505443572998	8.74105358123779	8.73984718322754	8.91346740722656	8.88855648040771	8.89280414581299	9.04520416259766	8.9260311126709	9.00073909759521	8.88724231719971	8.71063804626465	8.86425018310547	8.91263008117676	8.78361034393311	8.52102661132813	8.61922168731689	8.9002513885498	9.10334300994873	9.04792881011963	9.0597038269043
ANXA2_17_29	6.95528554916382	6.75849914550781	7.1947979927063	6.99924039840698	6.37745761871338	6.96608924865723	6.76462364196777	7.04317569732666	7.00299215316772	7.10952043533325	6.90004348754883	7.04000997543335	6.07392978668213	6.51674699783325	6.53325366973877	6.88441371917725	6.97504329681396	6.70178699493408	6.63284635543823	6.67738914489746	6.97985219955444	6.86624431610107	6.95085334777832	6.90542697906494	6.80958700180054	6.65813970565796	6.878577709198	6.67487716674805	6.63935518264771	6.44697380065918	6.52081823348999	6.62765693664551	6.43536281585693	6.72302103042603	6.61068725585938	6.63466024398804	6.66850090026855	6.69733190536499	6.30652666091919	6.12476873397827	6.69388580322266	6.75249910354614	6.86687135696411	6.41129398345947	5.83979749679565	6.2254204750061	6.83770179748535	6.1266565322876	6.84871625900269
B3AT_39_51	6.03437852859497	6.11699390411377	6.54347801208496	6.40746831893921	6.25144386291504	6.16526699066162	6.21345615386963	6.23429393768311	6.34047508239746	6.34889602661133	6.40832424163818	6.26722812652588	6.40128231048584	6.28696823120117	6.2086296081543	6.37471055984497	6.46892118453979	6.35533809661865	6.29942083358765	6.21297788619995	6.34472370147705	6.25492382049561	6.4270601272583	6.26929998397827	6.1396951675415	6.27256345748901	6.26702308654785	6.06977987289429	6.1015567779541	6.12257814407349	6.27460718154907	5.94839954376221	6.26486110687256	5.90635919570923	6.09628391265869	6.37101459503174	6.16810894012451	6.28683948516846	5.99503612518311	6.36077737808228	6.45607900619507	6.29273223876953	6.36833524703979	6.08641672134399	5.89598941802979	6.42932415008545	6.39564847946167	5.97767972946167	6.06044101715088
C1R_199_211	7.10181283950806	6.57522392272949	6.62390756607056	6.38706302642822	6.95621681213379	6.46423435211182	6.93313026428223	6.52107906341553	6.73246192932129	6.51455879211426	6.47910213470459	6.33519792556763	7.0353102684021	7.06204795837402	7.4712381362915	6.81474876403809	6.54440593719482	6.50760746002197	6.45443248748779	6.53258848190308	6.64803504943848	6.43684482574463	6.89560985565186	6.19925928115845	6.27666711807251	6.87172746658325	6.71163940429688	7.17324161529541	7.07669401168823	6.89302730560303	6.69743871688843	6.87603807449341	6.9124608039856	7.48105764389038	6.64400434494019	6.76213455200195	6.65499401092529	6.60754680633545	7.12513017654419	7.70213794708252	6.67730236053467	6.85431861877441	7.0858006477356	6.96453380584717	7.30995464324951	7.21323680877686	6.73274087905884	6.87508058547974	6.75110197067261
CALM_95_107	7.1288480758667	6.93644714355469	7.14393615722656	6.85469722747803	8.15837669372559	7.14354753494263	6.92226648330688	6.98246669769287	7.0348072052002	7.20854091644287	7.08622980117798	7.12885808944702	7.56925201416016	6.88158512115479	6.90196561813354	7.33280038833618	7.3694953918457	7.00202512741089	7.01639604568481	7.01241874694824	6.95906352996826	6.96227931976318	6.67020750045776	6.69597721099854	7.04925632476807	7.25243663787842	7.58080244064331	8.07090759277344	7.74172830581665	7.54806613922119	8.16518974304199	7.13145446777344	7.84681606292725	7.37501907348633	7.70012378692627	7.25951957702637	7.62666940689087	7.35169696807861	7.41422557830811	8.34230995178223	7.72538280487061	7.66957950592041	7.41727113723755	7.98822736740112	8.42314720153809	7.82198190689087	7.78495931625366	7.2657208442688	7.70233631134033
CBL_693_705	8.39743041992188	7.53004693984985	8.77110576629639	8.56854915618896	8.66851139068604	8.15151500701904	8.99225997924805	8.57441902160645	8.18264293670654	8.91247367858887	8.11839580535889	7.95329666137695	7.90530395507813	8.15655040740967	8.26861000061035	8.43496322631836	8.55956840515137	8.45748424530029	7.80851411819458	7.69766759872437	8.73600769042969	8.45646286010742	8.6726245880127	8.34723663330078	8.37248134613037	8.29547500610352	8.37293815612793	8.54280567169189	8.44106864929199	8.28464508056641	8.42841053009033	8.20925807952881	8.37855339050293	8.45747661590576	8.08021068572998	8.35760116577148	8.080810546875	8.26093196868896	8.12864780426025	8.0879077911377	8.83467102050781	8.26948738098145	7.95828151702881	7.6675820350647	7.69670724868774	8.31786346435547	8.52080154418945	8.4493522644043	8.65871047973633
CD3Z_116_128	8.02514743804932	7.57164573669434	8.4512357711792	8.37971115112305	7.68845367431641	7.89190530776978	8.11312770843506	8.05151557922363	8.39561080932617	8.11966037750244	8.20122051239014	8.04911422729492	7.88160419464111	7.93401098251343	8.12441253662109	8.09487342834473	8.23359107971191	8.43726539611816	8.3700475692749	8.48080062866211	8.42643260955811	8.14904975891113	8.11251831054688	8.32340145111084	8.05598545074463	8.05312824249268	8.18936347961426	7.62422275543213	7.98973608016968	7.7377347946167	7.38027858734131	7.76847791671753	7.64625930786133	7.62904024124146	7.29995536804199	7.89529705047607	7.99015426635742	8.16904544830322	8.0091381072998	7.57080125808716	8.08881759643555	8.04984188079834	8.22629356384277	8.0517578125	7.68363761901855	7.48522663116455	7.79880237579346	7.49531364440918	8.0859260559082
CD3Z_146_158	6.86788558959961	6.6896858215332	7.26087427139282	7.18497753143311	6.62947559356689	6.86840009689331	7.33823585510254	7.1051664352417	6.99786853790283	7.17163562774658	7.00646543502808	6.9792685508728	6.86602020263672	6.80602788925171	7.18101596832275	6.86709880828857	7.22008180618286	7.23857879638672	7.11669445037842	7.2179651260376	7.0245304107666	7.46173667907715	7.24088525772095	7.07964849472046	6.8017053604126	7.02268934249878	6.83115386962891	6.33416032791138	7.05260133743286	6.66500759124756	6.70224285125732	6.50776433944702	6.65365886688232	6.25574684143066	6.46434259414673	6.90040588378906	6.88626194000244	7.33208322525024	6.72328472137451	6.46925258636475	6.81483888626099	7.09031772613525	7.0605845451355	7.22365713119507	6.32307910919189	6.36292409896851	7.13252687454224	6.83270978927612	6.74429178237915
CDK2_8_20	10.3686275482178	10.491039276123	10.7088222503662	10.3020629882813	10.0642719268799	10.6745147705078	10.2003126144409	10.6182670593262	10.7902336120605	10.3819932937622	10.6000785827637	10.5578269958496	10.3051929473877	10.3047790527344	10.2308712005615	10.5059356689453	10.4447631835938	9.87647438049316	10.4480667114258	10.5514850616455	10.6018619537354	10.3976173400879	10.1403951644897	10.4441623687744	10.5957221984863	10.3476524353027	10.4910202026367	10.3238182067871	10.0670547485352	10.1438341140747	10.1489410400391	10.2848472595215	10.4696731567383	10.1626596450806	10.2446737289429	10.5774726867676	10.5156354904175	10.3132514953613	10.2118434906006	9.58129596710205	10.2149505615234	10.4628658294678	10.2158842086792	10.124171257019	9.83856964111328	10.1953382492065	10.0767011642456	10.0917921066284	10.1447649002075
CDK7_157_169	6.43478345870972	7.17515850067139	6.21437120437622	6.34032869338989	6.50621318817139	7.12948799133301	6.13460111618042	6.84444856643677	6.50594472885132	6.65080070495605	6.66486835479736	6.98481559753418	6.5142617225647	6.52608919143677	6.41177415847778	6.41210746765137	6.34180307388306	6.22651624679565	6.57417964935303	6.47612190246582	6.36060380935669	6.406653881073	6.54721307754517	6.67028093338013	6.99848079681396	6.38735628128052	6.31654453277588	6.02331972122192	6.16958332061768	6.75059461593628	6.6835880279541	6.47740459442139	6.85844326019287	6.30109786987305	6.97189903259277	6.50577926635742	6.84063148498535	6.50174713134766	6.38239431381226	6.33603000640869	6.11799716949463	6.31691598892212	6.45586538314819	6.45063543319702	6.64102697372437	6.35249519348145	6.43716764450073	6.4033899307251	6.55964231491089
CRK_214_226	7.05334758758545	6.54458236694336	7.10707473754883	6.98840618133545	6.61137008666992	6.60958957672119	7.12980699539185	6.85171747207642	6.90860223770142	6.84402322769165	6.70235204696655	6.69580888748169	6.90902423858643	6.94365930557251	6.84246301651001	7.12148141860962	6.9282054901123	7.38568735122681	7.30239725112915	6.79430389404297	6.92317199707031	6.98358106613159	7.0545482635498	6.66256380081177	6.65702962875366	6.71857309341431	7.03343296051025	7.02211809158325	7.0262393951416	6.72310447692871	6.67016220092773	7.15274333953857	6.55168056488037	6.73164463043213	6.25783729553223	6.61680555343628	6.7986888885498	7.10005664825439	6.9700140953064	7.1356315612793	7.01434183120728	6.90936183929443	7.26628303527832	7.0999870300293	7.17261028289795	6.65413570404053	6.93233060836792	7.00826358795166	6.83201694488525
CTNB1_79_91	8.04080390930176	7.85463047027588	8.26494598388672	8.07029914855957	7.84171390533447	7.90306758880615	8.21270561218262	8.13036632537842	7.99294662475586	8.07996940612793	8.05031585693359	7.85318994522095	8.00899600982666	8.16015243530273	8.40164852142334	8.01631927490234	8.06136322021484	8.2664213180542	8.26359748840332	8.04013633728027	8.07652854919434	8.07870960235596	8.28832149505615	7.92391586303711	8.01370334625244	8.07334899902344	8.13945770263672	7.65964937210083	8.05548000335693	7.95553112030029	7.81144046783447	8.1404857635498	7.85474872589111	7.68313407897949	7.71055316925049	7.94020843505859	7.78948974609375	8.15801811218262	8.23931980133057	8.10630893707275	8.06971645355225	8.07136058807373	8.2748384475708	8.18766403198242	8.08250904083252	7.70170736312866	8.12463760375977	8.0820255279541	7.99785327911377
DCX_109_121	7.24716806411743	7.85705900192261	7.23502683639526	7.13290786743164	7.18325901031494	7.73284959793091	7.27878570556641	7.34183216094971	7.1800365447998	7.40495014190674	7.3413872718811	7.57627964019775	7.45338773727417	7.51166391372681	7.27905464172363	7.13336658477783	7.02095079421997	7.10109996795654	7.48176240921021	7.36928939819336	7.08670377731323	7.16963148117065	7.15973615646362	7.28752040863037	7.53862762451172	6.97576332092285	7.1561450958252	6.96203851699829	7.15730142593384	7.38831901550293	7.56574630737305	7.30775785446167	7.44659042358398	7.18399477005005	7.58294868469238	7.18933582305908	7.38730335235596	7.30581951141357	7.34792041778564	7.11797189712524	7.03140735626221	7.15072631835938	7.13750505447388	7.35627269744873	7.51494264602661	6.63636255264282	7.18640565872192	7.04487276077271	7.23506546020508
DYR1A_312_324	6.99057579040527	7.21142864227295	7.32026433944702	7.18801355361938	7.36320734024048	7.55112934112549	7.23559188842773	7.10107612609863	7.1436243057251	7.14032649993896	7.25196123123169	7.51478958129883	7.60003137588501	7.3989429473877	6.84806203842163	7.17440795898438	7.08585929870605	6.95093011856079	7.41265249252319	7.26717853546143	7.14096975326538	7.13629865646362	6.96255779266357	7.14586925506592	7.39492321014404	7.16367673873901	7.2258358001709	7.33904886245728	7.65930986404419	7.51266098022461	7.71746349334717	7.12532997131348	7.26591682434082	6.38082456588745	6.90273380279541	7.18967247009277	7.57471132278442	7.49765634536743	7.67574548721313	7.50994777679443	7.2904314994812	7.3759183883667	7.51648616790771	7.80774974822998	7.98508214950562	7.22596740722656	7.21202373504639	6.86853933334351	7.48360013961792
EGFR_1103_1115	7.46189165115356	7.51692390441895	7.68478393554688	7.4074330329895	7.55595397949219	7.57154369354248	7.3012261390686	7.73148345947266	7.92340040206909	7.64872598648071	7.72955560684204	7.6489577293396	7.54791212081909	7.52349472045898	7.40018939971924	7.81184673309326	7.82368755340576	7.454993724823	7.81805086135864	7.82715559005737	7.48575973510742	7.84318399429321	7.58135223388672	7.73829555511475	7.65244674682617	7.45628118515015	7.49843692779541	7.55295562744141	7.24253225326538	7.40106916427612	7.47391605377197	7.36005735397339	7.59456539154053	7.63781213760376	7.65277004241943	7.59547996520996	7.73094940185547	7.63433408737183	7.36693143844604	7.31100940704346	7.72880792617798	7.8250904083252	7.4259090423584	7.60089159011841	7.37424230575562	7.46675872802734	7.57592725753784	7.55961227416992	7.6743016242981
EGFR_1165_1177	7.71487379074097	7.44619750976563	7.37661504745483	7.26580429077148	7.5088062286377	7.45115041732788	7.84293174743652	7.54884243011475	7.47340297698975	7.45248460769653	7.10648155212402	7.33767986297607	7.82275199890137	7.54459095001221	7.98154878616333	7.38423156738281	7.28375720977783	7.39595413208008	7.84205961227417	6.9471287727356	7.68723678588867	7.41931533813477	7.69800662994385	7.30721616744995	7.33862686157227	7.6981840133667	7.29479217529297	7.94261884689331	7.63171625137329	7.78384304046631	7.55694580078125	7.67360782623291	7.74298667907715	7.89289855957031	7.62412929534912	7.90491008758545	7.54950141906738	7.24851179122925	7.58007049560547	7.69091749191284	7.50529813766479	7.42905616760254	7.38575172424316	7.24106454849243	7.48219394683838	7.87168407440186	7.68348503112793	7.76561784744263	7.79348659515381
EGFR_1190_1202	7.33366346359253	7.25841045379639	7.19054269790649	7.15384817123413	8.1963415145874	7.11094284057617	7.65337419509888	7.25848865509033	6.9295859336853	7.2665901184082	7.05757236480713	7.13774251937866	7.75289678573608	7.26181983947754	7.50069761276245	7.35623264312744	7.3476448059082	7.24624538421631	7.26702690124512	6.82585620880127	6.86206483840942	7.08306360244751	7.33578062057495	6.6994104385376	6.95119905471802	7.5921196937561	7.71403121948242	7.89619827270508	7.99551200866699	7.80139541625977	8.11307525634766	7.53658819198608	8.03362655639648	7.04139423370361	7.69054412841797	7.29240465164185	7.51037454605103	7.52529525756836	7.71441221237183	8.61495208740234	7.80220508575439	7.44519948959351	7.76774215698242	8.22828674316406	8.3959264755249	7.82949686050415	7.97885036468506	7.51970338821411	7.71069431304932
EGFR_862_874	6.5185341835022	5.78653955459595	6.55290699005127	6.51786756515503	6.3488941192627	6.02402925491333	6.07067584991455	6.29852294921875	6.93125629425049	6.39010381698608	6.4318904876709	6.19904088973999	6.16828393936157	6.20285844802856	6.26782131195068	6.46614933013916	6.63224172592163	6.50900173187256	6.4332914352417	6.73815679550171	6.89794826507568	6.6385350227356	6.38201856613159	6.63967275619507	6.09801340103149	6.50500154495239	6.39959669113159	6.37194299697876	6.29819631576538	6.06075191497803	5.82912349700928	6.36292028427124	6.17527389526367	6.95844411849976	5.70041561126709	6.19672012329102	6.39730453491211	6.25494766235352	6.14112854003906	6.21555852890015	6.38516092300415	6.69762086868286	6.43287706375122	6.02533102035522	5.98444223403931	6.38370323181152	6.14252948760986	6.37246370315552	6.22838020324707
EPHA1_774_786	10.4735870361328	10.1767559051514	10.3764524459839	10.4334735870361	10.3100395202637	10.3165302276611	10.1770610809326	10.4879903793335	10.9438171386719	10.447826385498	10.638710975647	10.3856258392334	10.0171175003052	10.0561017990112	10.0515565872192	10.5954914093018	10.5628957748413	9.73416519165039	9.96281814575195	10.3348340988159	10.8788499832153	10.4034910202026	10.308744430542	10.8256511688232	10.4499359130859	10.3829193115234	10.3441667556763	10.0270977020264	10.2135381698608	10.2959852218628	9.83487510681152	10.1066055297852	10.3026256561279	10.3698587417603	10.2809963226318	10.5887603759766	10.4097518920898	9.98904609680176	10.1490612030029	9.54076194763184	10.1362257003784	10.2561588287354	9.83053016662598	9.40523242950439	9.12763786315918	10.378791809082	10.0771903991699	10.4392118453979	10.3102941513062
EPHA2_765_777	10.7736129760742	10.3678550720215	10.7528839111328	10.7593097686768	10.6390781402588	10.7704029083252	10.4797134399414	10.8143692016602	11.1076984405518	10.7251892089844	10.9125556945801	10.799186706543	10.3611240386963	10.4358129501343	10.3401956558228	11.0413379669189	10.8798961639404	10.1417264938354	10.2225160598755	10.6040525436401	11.143572807312	10.8446235656738	10.5624513626099	11.1224021911621	10.7883701324463	10.6932353973389	10.5676774978638	10.4210424423218	10.5674076080322	10.5958232879639	10.3098096847534	10.5028409957886	10.5944519042969	10.5576620101929	10.5643138885498	10.8029069900513	10.814769744873	10.490327835083	10.296257019043	9.79928779602051	10.6169548034668	10.7739877700806	10.2648420333862	9.94399738311768	9.69637012481689	10.5491046905518	10.6225328445435	10.6832036972046	10.8047695159912
EPHA4_589_601	6.40784597396851	6.62457180023193	6.48916149139404	6.4253625869751	6.50457572937012	6.47495460510254	6.74125146865845	6.53617668151855	6.48267078399658	6.39671039581299	6.44910287857056	6.44031238555908	6.59112930297852	6.66558980941772	6.2459135055542	6.40875720977783	6.42301988601685	6.48311281204224	6.47525119781494	6.35713052749634	6.23317432403564	6.55260896682739	6.47436714172363	6.45001602172852	6.66838359832764	6.36492490768433	6.52357959747314	6.52544641494751	6.36040019989014	6.46682739257813	6.3576865196228	6.51825952529907	6.45178508758545	6.20399045944214	6.62692260742188	6.48655986785889	6.42840957641602	6.41217231750488	6.44282102584839	6.60620594024658	6.21193027496338	6.47461271286011	6.45242691040039	6.61097383499146	6.54879236221313	6.50744962692261	6.55817079544067	6.37357234954834	6.44305515289307
EPHA7_607_619	9.72152805328369	9.48540687561035	9.70898056030273	10.3100471496582	9.55615425109863	9.47019863128662	9.54706859588623	9.67592239379883	10.0204610824585	9.89816570281982	10.0000696182251	9.75125312805176	9.77873992919922	9.83547782897949	9.95475482940674	9.79689788818359	9.85723686218262	10.1896133422852	9.97596740722656	10.1039590835571	10.0859708786011	9.97237300872803	9.85014343261719	10.2480173110962	10.1711778640747	9.82827758789063	9.64636611938477	9.27024936676025	9.75939464569092	9.77376747131348	9.31723976135254	9.61994934082031	9.45799827575684	9.5726432800293	9.45844268798828	9.72433280944824	9.67712783813477	9.76457786560059	9.87666320800781	9.52006530761719	9.64600086212158	9.64207553863525	9.75835704803467	9.5142879486084	9.41795825958252	9.47070598602295	9.6745662689209	9.84445285797119	9.84360122680664
EPHB1_771_783	10.0226402282715	9.73374843597412	9.99455833435059	10.1661901473999	10.1322269439697	9.9045467376709	9.85296726226807	10.032283782959	10.1447582244873	10.086181640625	10.1551475524902	9.99282360076904	9.9228343963623	9.91897583007813	10.0058107376099	10.1904716491699	10.1895189285278	9.97797012329102	9.80302047729492	10.1357688903809	10.2276782989502	10.077597618103	9.98426246643066	10.2653255462646	10.0447225570679	10.0386142730713	10.0484638214111	9.65514755249023	10.0551347732544	9.9735050201416	9.81083106994629	9.82228851318359	9.93429946899414	9.75794124603271	9.85549354553223	10.022873878479	9.9796199798584	9.96486282348633	9.97094249725342	9.83166408538818	10.0634937286377	10.0171985626221	9.91147518157959	9.72728633880615	9.7388858795166	9.89022731781006	9.8898229598999	10.0239095687866	10.0514459609985
EPHB4_583_595	6.20088958740234	6.4094352722168	6.23256492614746	6.25785779953003	6.17318344116211	6.43526697158813	6.19520854949951	6.26980876922607	6.1492714881897	6.18165493011475	6.2864236831665	6.28545427322388	6.23617458343506	6.50456190109253	6.40852069854736	6.14129734039307	6.27813529968262	6.28684997558594	6.24035978317261	6.21365594863892	6.16519165039063	6.35389614105225	6.20596694946289	6.29472780227661	6.32209014892578	6.46553182601929	6.12131357192993	5.83934497833252	6.20376968383789	6.33008003234863	6.35216999053955	6.20574188232422	6.28124904632568	6.21797323226929	6.18034934997559	6.42793750762939	6.42664432525635	6.42104387283325	6.48101329803467	6.32567644119263	6.06427049636841	6.11245203018188	6.2126407623291	6.39834976196289	6.51584482192993	6.24377822875977	6.3536810874939	6.42204618453979	6.35497570037842
EPOR_361_373	9.17047691345215	9.06121635437012	9.30725193023682	9.24582672119141	9.17718887329102	9.25972366333008	9.14861583709717	9.27156639099121	9.37918186187744	9.18349075317383	9.34151840209961	9.20607948303223	9.12078857421875	9.18341445922852	9.17904758453369	9.22706413269043	9.36575126647949	9.0678882598877	9.18908596038818	9.38363361358643	9.42436122894287	9.17778968811035	9.02503776550293	9.26044273376465	9.19852256774902	9.13186645507813	9.40915966033936	8.81280899047852	9.3675651550293	9.04681301116943	9.14546966552734	9.19820404052734	9.21767902374268	8.89442729949951	9.03250885009766	9.17790412902832	9.11280822753906	9.30669498443604	9.22813129425049	9.14399147033691	9.14952087402344	9.23233127593994	9.18024444580078	9.21689891815186	9.0555362701416	9.11505126953125	9.08461952209473	8.82836437225342	9.00088405609131
EPOR_419_431	8.74603366851807	8.49794387817383	8.5896692276001	8.81186771392822	8.88546562194824	8.61079120635986	8.47318744659424	8.71421813964844	9.09648895263672	8.6740255355835	8.99384117126465	8.91185283660889	8.96479606628418	8.65403842926025	8.60834312438965	8.79532432556152	8.94588565826416	8.84336280822754	8.99719429016113	9.26150608062744	9.02705574035645	8.79722309112549	8.28340911865234	8.88467216491699	8.66672325134277	8.60656356811523	8.85757446289063	8.38721084594727	8.81805038452148	8.85059928894043	8.51829719543457	8.57921504974365	8.73556327819824	8.56951236724854	8.66911125183105	8.79078578948975	8.9229621887207	8.80005931854248	8.70756816864014	8.64467144012451	8.76866722106934	8.99777793884277	8.93680763244629	8.80407333374023	8.62320804595947	8.56766033172607	8.57934856414795	8.50600814819336	8.55532073974609
ERBB2_1241_1253	8.4910364151001	8.40902137756348	8.22383689880371	8.25181674957275	8.67450046539307	8.06641483306885	8.6267614364624	8.29929637908936	8.10404300689697	8.30568313598633	8.27930545806885	8.24026584625244	8.69027709960938	8.28123474121094	8.93557167053223	8.46359157562256	8.4343147277832	8.58935737609863	8.14523601531982	8.27474594116211	8.44651889801025	8.43240261077881	8.76333332061768	7.99782943725586	8.08046627044678	8.56445026397705	8.5373649597168	8.51344776153564	8.78764533996582	8.58126449584961	8.40347290039063	8.67332744598389	8.52693367004395	8.87476825714111	8.53787612915039	8.44308280944824	8.40670585632324	8.52990245819092	8.62085723876953	9.02735042572021	8.6796350479126	8.53139686584473	8.74742412567139	8.37692642211914	8.65594482421875	8.68058300018311	8.66972827911377	8.84324359893799	8.64102363586426
ERBB2_870_882	7.99074220657349	7.69122505187988	7.91220045089722	7.87855815887451	7.85015201568604	7.63700485229492	7.89928579330444	7.90841197967529	8.16886901855469	7.98230075836182	7.88838768005371	7.67048358917236	7.51930522918701	7.82037210464478	7.94025087356567	7.85780763626099	7.93372535705566	7.54739809036255	7.18215608596802	7.59203624725342	8.25706768035889	7.9229588508606	7.8922905921936	7.94708442687988	7.58902215957642	7.71383857727051	7.73801231384277	7.95877408981323	7.73903036117554	7.74368572235107	7.42283916473389	7.86697912216187	7.81431102752686	8.45027351379395	7.7389440536499	7.99573230743408	7.88077688217163	7.47722578048706	7.51164627075195	7.5415620803833	7.67926836013794	7.7617301940918	7.30149126052856	6.87643909454346	6.7340235710144	8.10517978668213	7.77175712585449	7.99347257614136	7.75001764297485
ERBB4_1181_1193	6.58200693130493	6.33124732971191	6.74779224395752	6.6948070526123	6.78046226501465	6.0089168548584	6.63019323348999	6.36075830459595	6.52710962295532	6.62727928161621	6.40674209594727	6.36117172241211	6.84093046188354	6.75403785705566	6.72330808639526	6.72302341461182	6.79321765899658	6.85849571228027	6.62305545806885	6.53070783615112	6.68494749069214	6.71032094955444	6.45890235900879	6.30803298950195	6.26990079879761	6.69963455200195	6.73405170440674	6.97216796875	6.89433765411377	6.7458610534668	6.43513631820679	6.72453165054321	6.54405879974365	7.13852643966675	6.43463802337646	6.37539672851563	6.42892551422119	6.74260902404785	6.52793264389038	7.11101961135864	6.89277315139771	6.75249910354614	6.89831399917603	6.65050983428955	7.03725671768188	6.79742383956909	6.76609516143799	6.30314970016479	6.93390941619873
ERBB4_1277_1289	7.74032545089722	7.54678630828857	7.32299900054932	7.14715003967285	8.28620433807373	7.06571578979492	7.70354318618774	7.31898641586304	7.50208950042725	7.44516754150391	7.23526334762573	7.22327423095703	8.02113723754883	7.52996826171875	8.13335418701172	7.61990356445313	7.45816612243652	7.27145481109619	7.03589010238647	6.84995079040527	7.51520395278931	7.37961721420288	7.62223148345947	6.8807487487793	6.92274713516235	7.74546051025391	7.60671281814575	8.3687744140625	8.01840877532959	7.84995555877686	8.15752983093262	7.88238906860352	8.04007053375244	8.40902614593506	8.1046314239502	7.83866930007935	7.79795837402344	7.51095390319824	7.75674390792847	8.48235511779785	7.81827354431152	8.00254917144775	7.82804775238037	7.65653657913208	8.28410720825195	8.26750659942627	7.96814632415771	8.28500366210938	7.86370468139648
FAK1_569_581	7.32203435897827	7.731276512146	7.68983364105225	7.1535906791687	7.60364866256714	7.44818258285522	7.29155492782593	7.44460344314575	7.33728694915771	7.50973796844482	7.2786808013916	7.33867454528809	7.17619276046753	7.10229825973511	7.12517213821411	7.23480081558228	7.26231145858765	6.98498106002808	7.08649015426636	7.11450242996216	7.20099878311157	7.27177286148071	7.2545919418335	7.26231288909912	7.4226975440979	7.29098463058472	7.38595342636108	7.98701810836792	7.30752420425415	7.47020721435547	7.72632074356079	7.29562139511108	7.67888832092285	7.605797290802	7.6161584854126	7.31678819656372	7.35875749588013	7.15416240692139	7.3907322883606	7.35312175750732	7.30993413925171	7.16438293457031	6.96561908721924	7.37588357925415	7.28405809402466	7.4292368888855	7.23884630203247	7.41435956954956	7.30696201324463
FAK2_572_584	9.19468116760254	9.10619354248047	9.01247787475586	9.29018020629883	9.07855033874512	9.08347225189209	9.22783946990967	9.15325164794922	8.91219902038574	9.2161693572998	9.20828247070313	9.17489337921143	9.18914985656738	9.38556003570557	9.35331726074219	8.90489387512207	8.92373657226563	9.29618453979492	9.20722007751465	9.2415771484375	9.20955562591553	9.13563537597656	9.07912826538086	9.26800632476807	9.29824924468994	9.17285633087158	9.04639339447021	8.96963214874268	9.293776512146	9.27818489074707	9.11891937255859	9.20772266387939	9.04288101196289	8.9949369430542	9.1183910369873	9.16391372680664	9.0910758972168	9.26417350769043	9.43212985992432	9.20848655700684	8.96793174743652	9.00847244262695	9.14927577972412	9.3294734954834	9.22335910797119	9.08828449249268	9.18965435028076	9.06876754760742	9.24808502197266
FER_707_719	9.49656200408936	9.149338722229	9.45783996582031	9.49162769317627	9.17097282409668	9.41439628601074	9.44437217712402	9.43603706359863	9.51172161102295	9.46313858032227	9.50914001464844	9.47862815856934	9.29588508605957	9.54554271697998	9.57299995422363	9.48990726470947	9.52024841308594	9.60151863098145	9.73705196380615	9.70097923278809	9.39556694030762	9.41020679473877	9.39586639404297	9.46780300140381	9.47827339172363	9.38530540466309	9.41597557067871	9.02472972869873	9.24681282043457	9.29654693603516	9.17712783813477	9.26169204711914	9.23969268798828	9.05527782440186	9.28198623657227	9.44034385681152	9.36597061157227	9.43867301940918	9.53993225097656	8.79198837280273	9.39361953735352	9.44783782958984	9.52699851989746	9.45207023620605	9.16197490692139	9.16185092926025	9.2419490814209	9.2516450881958	9.32775688171387
FES_706_718	10.4631481170654	10.2905197143555	10.4094696044922	10.6747426986694	10.3107500076294	10.4878358840942	10.3747339248657	10.5189867019653	10.6996583938599	10.433217048645	10.7290267944336	10.6404590606689	10.5334873199463	10.6933879852295	10.5822010040283	10.5523109436035	10.563157081604	10.7212152481079	10.7930612564087	10.9105024337769	10.7739086151123	10.6216430664063	10.4094562530518	10.7007675170898	10.6332893371582	10.5063600540161	10.5446376800537	9.90471267700195	10.4522686004639	10.4275150299072	10.03173828125	10.3650455474854	10.277379989624	10.1626596450806	10.1852178573608	10.4382133483887	10.4245834350586	10.6332311630249	10.590630531311	10.0935220718384	10.4271745681763	10.4371576309204	10.6356725692749	10.496057510376	10.1654844284058	10.2529430389404	10.2879648208618	10.3494539260864	10.3559455871582
FGFR1_761_773	7.62959051132202	7.19169902801514	7.34030628204346	7.43931531906128	8.00937080383301	7.07115936279297	7.75225448608398	7.29333782196045	7.23630428314209	7.35892248153687	7.25084686279297	7.12555694580078	7.78052663803101	7.53466081619263	8.05026054382324	7.33695125579834	7.44307041168213	7.80065631866455	7.59435939788818	7.2079381942749	7.17035388946533	7.49362087249756	7.87715816497803	6.88853311538696	7.20940923690796	7.74284839630127	7.66524791717529	7.305100440979	8.04209995269775	7.84883880615234	7.7056303024292	7.76418304443359	7.60814571380615	7.61690473556519	7.3563404083252	7.34109830856323	7.43323516845703	7.6633129119873	7.83541107177734	8.55921936035156	7.74402093887329	7.50414228439331	8.01041889190674	8.02668571472168	8.40083312988281	7.7480354309082	7.84254932403564	7.75393295288086	7.8647403717041
FGFR2_762_774	8.70144176483154	8.55683898925781	8.53271198272705	8.44022369384766	9.13085174560547	8.31655406951904	9.01173210144043	8.61718082427979	8.42635440826416	8.55549430847168	8.29928493499756	8.36197662353516	8.96696281433105	8.64475059509277	9.13416862487793	8.52709197998047	8.50925636291504	8.63300228118896	8.15748500823975	8.0070743560791	8.50023174285889	8.65459442138672	8.91952514648438	8.08855056762695	8.35820960998535	8.79991436004639	8.66384696960449	8.92914772033691	9.05713653564453	8.94800472259521	8.87812614440918	8.84226703643799	8.83438968658447	9.00991630554199	8.81606578826904	8.68371200561523	8.65470886230469	8.76229095458984	8.71193790435791	9.30601215362549	8.79922962188721	8.62431621551514	8.89889240264893	8.61230373382568	9.05832576751709	8.90734100341797	9.11143112182617	9.03879737854004	8.87483501434326
FGFR3_753_765	8.4941234588623	8.13966178894043	8.24923038482666	8.37399864196777	8.8895320892334	8.11384010314941	8.59960651397705	8.31531810760498	8.30088996887207	8.4163703918457	8.21373271942139	8.19023704528809	8.68729305267334	8.3098087310791	8.71513843536377	8.35422325134277	8.42678070068359	8.58040618896484	8.14700412750244	8.02320289611816	8.32486915588379	8.44695472717285	8.71455764770508	7.95578622817993	8.12345504760742	8.56511402130127	8.43929386138916	8.57553386688232	8.79336547851563	8.60149192810059	8.65383625030518	8.48474502563477	8.57236194610596	8.47307395935059	8.5153226852417	8.40986633300781	8.37463188171387	8.54506492614746	8.69272327423096	9.0294828414917	8.68644618988037	8.50177764892578	8.7452974319458	8.51781463623047	8.90169429779053	8.64949131011963	8.76159477233887	8.76118946075439	8.70635318756104
FRK_380_392	11.5403509140015	11.4304733276367	11.4385166168213	11.5812845230103	11.4905853271484	11.61008644104	11.2691431045532	11.5970325469971	11.8059492111206	11.4070606231689	11.8080892562866	11.72336769104	11.6286039352417	11.6027088165283	11.5200366973877	11.5819454193115	11.4327030181885	11.0778169631958	11.5740985870361	11.5949840545654	11.8353118896484	11.5764513015747	11.3341484069824	11.6436595916748	11.5839309692383	11.4876661300659	11.6293334960938	11.1547107696533	11.4778118133545	11.5080585479736	11.1806297302246	11.2781219482422	11.4816799163818	11.4436197280884	11.3125581741333	11.6256666183472	11.5960254669189	11.5866565704346	11.6216735839844	11.1178407669067	11.248833656311	11.3192472457886	11.4525938034058	11.4439706802368	11.131516456604	11.4876794815063	11.4734563827515	11.3691606521606	11.4558429718018
INSR_992_1004	7.47891330718994	7.07844352722168	7.0148286819458	6.91650629043579	8.23567676544189	6.71248483657837	7.36755323410034	6.94452619552612	7.09908962249756	7.12233638763428	6.91085624694824	6.9384937286377	7.93049049377441	7.21077346801758	7.55622291564941	7.2940731048584	7.32973575592041	7.14669513702393	6.97326898574829	6.8015193939209	6.93135833740234	7.01780796051025	7.3158106803894	6.48131322860718	6.62345743179321	7.54156970977783	7.52175045013428	8.16152858734131	8.20976448059082	7.70742607116699	7.95699405670166	7.69241857528687	7.80548858642578	8.06940174102783	7.7313346862793	7.30109119415283	7.52975273132324	7.32539224624634	7.62857961654663	8.81240558624268	7.79147815704346	7.80351638793945	7.75386381149292	7.87049436569214	8.59735679626465	7.86068725585938	7.95059823989868	7.87485122680664	7.74334192276001
JAK1_1015_1027	9.30029964447021	8.78608131408691	9.04830741882324	9.26676940917969	9.35750675201416	8.97034168243408	9.03094959259033	9.08398246765137	9.23259830474854	9.1052417755127	9.30244159698486	9.23836994171143	9.21787548065186	9.211501121521	9.17286682128906	9.16394996643066	9.24802017211914	9.40192604064941	9.34246158599854	9.66189002990723	9.27414035797119	9.14904880523682	9.0557689666748	9.36045265197754	9.21982288360596	9.27615642547607	9.18590927124023	8.93687152862549	9.28430652618408	9.24025917053223	8.99697113037109	9.09103679656982	9.06349945068359	8.88855648040771	9.04522132873535	9.03579425811768	9.20238590240479	9.13489055633545	9.20230388641357	9.36653614044189	9.0968542098999	9.3693208694458	9.31845378875732	9.32872772216797	9.47178363800049	9.08927249908447	9.16302108764648	9.07101058959961	9.25640201568604
JAK2_563_577	8.32206344604492	8.22125053405762	8.30718517303467	8.52996826171875	7.86787843704224	8.19254970550537	8.30989837646484	8.33435153961182	8.36752414703369	8.31290435791016	8.3677806854248	8.28167152404785	8.21897411346436	8.47253036499023	8.75945568084717	8.27258205413818	8.26882934570313	8.62128829956055	8.47692680358887	8.52245807647705	8.42784786224365	8.38587093353271	8.44612884521484	8.33397102355957	8.25217151641846	8.30887985229492	8.2308292388916	7.95291805267334	8.06507396697998	8.13294792175293	7.7573618888855	8.38012218475342	7.9893627166748	8.18118572235107	7.99907445907593	8.15859413146973	8.01553630828857	8.33905124664307	8.36541557312012	8.06079292297363	8.13717460632324	8.30806827545166	8.46706962585449	8.24036121368408	8.02117252349854	7.93894529342651	8.07835483551025	8.31495189666748	8.059250831604
K2C6B_53_65	7.97060108184814	8.2327880859375	7.80872011184692	7.64844799041748	8.12768459320068	8.30847072601318	8.17699813842773	8.16658115386963	7.40804719924927	8.18008136749268	8.11201953887939	8.26468658447266	8.29380512237549	8.08900451660156	7.93947553634644	7.770827293396	7.77696418762207	7.80724620819092	8.15288162231445	8.00667953491211	7.38329982757568	8.0903205871582	8.07391548156738	7.94589424133301	8.17575359344482	8.01094532012939	7.78571844100952	8.17113971710205	7.6172661781311	8.26130867004395	8.51510810852051	7.97692251205444	8.20913696289063	7.82980918884277	8.56318092346191	8.16155338287354	8.14514350891113	8.2360200881958	8.12224102020264	8.11802577972412	7.91882705688477	7.97177314758301	7.91424751281738	8.46106624603271	8.51542949676514	7.86875867843628	8.21701908111572	7.96230840682983	8.11540508270264
K2C8_425_437	7.02868604660034	6.99795150756836	6.92810916900635	6.89540910720825	6.84922313690186	7.11109685897827	7.00352573394775	7.06446361541748	6.89846086502075	7.14340019226074	7.04808759689331	7.09248304367065	6.85950088500977	7.0355372428894	7.02683019638062	7.07009077072144	7.07905673980713	7.21694850921631	7.20657730102539	7.16217136383057	6.68069314956665	7.16811084747314	7.15814256668091	7.03616094589233	7.05952262878418	6.90227508544922	6.92984008789063	6.7173752784729	6.63624000549316	6.82754373550415	6.92865753173828	6.87374210357666	6.84572649002075	6.41152143478394	7.08670473098755	7.0369873046875	6.92797183990479	7.08061170578003	6.88767957687378	6.6042914390564	6.95853090286255	6.97591876983643	7.0844578742981	6.99219465255737	6.87131643295288	6.51602077484131	7.07550001144409	6.9994535446167	6.98710870742798
KSYK_518_530	7.3122878074646	7.06171703338623	7.36669540405273	7.11594486236572	7.57021331787109	7.08131647109985	7.27083778381348	7.34526681900024	7.06980848312378	7.31130218505859	7.09582901000977	7.03959083557129	7.06823348999023	7.13887357711792	6.83122539520264	7.28509044647217	7.17821788787842	7.16219902038574	7.03254747390747	6.93247270584106	7.0291314125061	7.16735029220581	7.30303478240967	6.95639514923096	7.1956958770752	7.45584011077881	7.36204814910889	7.90755224227905	7.42243719100952	7.38295459747314	7.68979167938232	7.56584739685059	7.39362049102783	7.5686240196228	7.39431190490723	7.02717733383179	7.25145959854126	7.30356025695801	7.0307445526123	7.480299949646	7.4919900894165	7.37904644012451	7.14664697647095	7.47703409194946	7.45193386077881	7.52877712249756	7.51313209533691	7.35190391540527	7.43226146697998
LAT_194_206	7.53809022903442	6.79459190368652	7.55143547058105	7.34961700439453	7.80918455123901	7.18619728088379	8.13495445251465	7.58009338378906	7.29283905029297	7.59439945220947	7.05570983886719	7.08716249465942	7.31382608413696	7.14899730682373	7.44128131866455	7.45706748962402	7.56461000442505	7.16698598861694	6.93261432647705	6.85848426818848	7.48973798751831	7.43422794342041	7.67698621749878	7.17447853088379	6.91044235229492	7.66251707077026	7.44849157333374	7.3547511100769	7.5870099067688	7.46781444549561	7.48033618927002	7.58348751068115	7.51749277114868	7.83078336715698	7.3110466003418	7.40510225296021	7.4337272644043	7.28408336639404	6.89087152481079	7.72435665130615	7.80002164840698	7.43781852722168	7.0605845451355	7.20666074752808	6.90768194198608	7.59558153152466	7.74387693405151	7.71717929840088	7.44512462615967
LAT_249_261	9.77480125427246	9.02721309661865	9.81670761108398	9.76882266998291	9.82556438446045	9.40681076049805	9.96397686004639	9.75295639038086	9.93886375427246	9.84204006195068	9.27223968505859	9.3856372833252	9.61521625518799	9.29135799407959	9.19811153411865	9.66278743743896	9.86906051635742	9.83154487609863	10.4930076599121	9.06713390350342	9.84382057189941	9.68588256835938	9.92458343505859	9.8639554977417	9.65033531188965	9.71347236633301	9.56815052032471	9.64923286437988	9.72564125061035	9.93957901000977	9.70737648010254	9.44951915740967	9.67467403411865	9.69508171081543	9.46647644042969	9.54477596282959	9.62313652038574	9.42615699768066	9.26256656646729	9.5214204788208	10.0287199020386	9.71448707580566	9.25707054138184	9.01409244537354	8.98657321929932	9.54373168945313	9.85619831085205	9.78179931640625	9.91018676757813
LCK_387_399	9.11490917205811	8.89276695251465	8.98775100708008	9.26601696014404	8.97617435455322	8.96090316772461	8.88706684112549	9.06586360931396	9.22672367095947	9.17608737945557	9.21831893920898	9.13141250610352	9.04529094696045	9.18179321289063	9.29147720336914	9.0459508895874	9.15185737609863	9.41103076934814	9.21906852722168	9.3918571472168	9.32432270050049	8.9957971572876	9.05511474609375	9.21077919006348	9.13127994537354	9.10255527496338	9.06353092193604	8.72928142547607	9.09860134124756	8.95620918273926	8.64012145996094	8.96201419830322	8.91717910766602	9.10945510864258	8.83401203155518	8.95845603942871	8.83885955810547	9.25708961486816	9.25218772888184	8.85880661010742	8.97802352905273	9.01638126373291	9.27743721008301	9.07890605926514	8.90787696838379	8.87040328979492	8.91464233398438	9.02345275878906	8.95598602294922
MBP_198_210	6.95470237731934	7.62073802947998	7.03418016433716	6.66409778594971	6.84611177444458	7.04364109039307	6.98596143722534	7.11743927001953	6.76519441604614	7.10505104064941	6.83695316314697	7.01992845535278	6.72989273071289	6.73849058151245	6.8620023727417	6.83733940124512	6.7137451171875	6.60190010070801	6.3290867805481	6.52023983001709	6.79729604721069	6.8104305267334	7.25509786605835	6.93053531646729	7.0780029296875	6.75294351577759	6.84991884231567	6.97216796875	6.60568904876709	6.86720085144043	7.14670658111572	7.13755989074707	7.10279178619385	6.67068672180176	7.26959753036499	6.68676662445068	7.06524753570557	6.83567953109741	6.5086932182312	6.58314943313599	6.80822849273682	6.6851634979248	6.55466651916504	6.56491565704346	6.66813611984253	6.82437467575073	6.82715559005737	6.89644479751587	6.89753341674805
MET_1227_1239	8.69792366027832	8.59875106811523	8.79323291778564	8.37822246551514	8.65035057067871	8.54781723022461	8.602858543396	8.58776473999023	8.67348098754883	8.5791597366333	8.52782821655273	8.50538921356201	8.39851665496826	8.35311031341553	8.34407138824463	8.57602882385254	8.50941467285156	8.24778842926025	8.44972705841064	8.52994823455811	8.58505916595459	8.45558452606201	8.26166343688965	8.47533130645752	8.44699096679688	8.6266565322876	8.61604022979736	9.07293605804443	8.51924228668213	8.5225772857666	8.78899574279785	8.65521335601807	8.7988224029541	8.85434341430664	8.74260997772217	8.64512825012207	8.66381549835205	8.34886455535889	8.36918354034424	8.56245994567871	8.63976001739502	8.66262626647949	8.44184589385986	8.30454730987549	8.53982067108154	8.61729049682617	8.59083461761475	8.40105724334717	8.56195259094238
MK01_180_192	6.77080726623535	6.70829916000366	6.83289480209351	6.5996994972229	7.21851253509521	7.01993560791016	6.75374317169189	6.89427804946899	6.7598180770874	6.91030502319336	6.9480619430542	6.9270977973938	6.79219055175781	6.84535074234009	6.57226133346558	6.7557520866394	6.76044273376465	6.7560715675354	6.6629490852356	6.77904462814331	6.8506441116333	6.65665721893311	6.44266223907471	6.83132123947144	7.04345941543579	6.85868215560913	6.83090305328369	7.23753023147583	6.92996025085449	7.19495105743408	7.36904621124268	6.92934226989746	7.35060977935791	6.47780179977417	7.44266557693481	7.25982284545898	6.92171859741211	6.69006633758545	7.03896188735962	7.21652221679688	6.77453517913818	6.81583166122437	6.6772313117981	7.05906343460083	7.33163261413574	6.70142793655396	6.88913583755493	6.76138162612915	7.00104236602783
MK07_211_223	7.06168937683105	7.45553398132324	6.97293281555176	6.91333961486816	7.03649520874023	6.92136335372925	7.13966083526611	6.9578161239624	7.12465763092041	6.84910678863525	6.81788730621338	6.95470905303955	7.08204555511475	6.89787101745605	7.18579816818237	6.91353225708008	6.87629222869873	6.81813287734985	6.7221851348877	6.80208778381348	6.99858093261719	6.87803554534912	6.86352062225342	6.87720155715942	6.95657777786255	6.9892749786377	7.06120109558105	7.68055534362793	7.12025213241577	7.03546190261841	7.01948356628418	7.10581398010254	7.06429290771484	7.57884216308594	7.28695964813232	7.13097190856934	7.04333782196045	6.88566398620605	6.70787239074707	6.98993682861328	6.8537654876709	6.96653175354004	6.82545804977417	7.09066152572632	7.06973123550415	7.2301926612854	7.07994365692139	7.17787933349609	6.92587661743164
MK10_216_228	7.81331920623779	8.24848365783691	7.4619197845459	7.27162265777588	7.7403039932251	8.11306953430176	7.81714630126953	7.83676052093506	7.29446983337402	7.63574123382568	7.60716485977173	7.93587303161621	7.76035499572754	7.85898065567017	7.57563161849976	7.55902290344238	7.42759704589844	7.12212514877319	7.485915184021	7.73897361755371	7.23822546005249	7.67987060546875	7.59229326248169	7.66623306274414	8.00959968566895	7.56121873855591	7.61318588256836	8.01547622680664	7.31327104568481	7.92854595184326	8.00439071655273	7.81291103363037	7.88048362731934	7.7903528213501	8.18888854980469	7.5486946105957	7.86907434463501	7.32315635681152	7.42402696609497	7.35243892669678	7.3711724281311	7.52346754074097	7.48849439620972	7.71534061431885	7.89968252182007	7.38412570953369	7.64552640914917	7.86939573287964	7.66731643676758
MK12_178_190	7.13153171539307	6.89397716522217	7.00552368164063	7.10438108444214	7.38558673858643	7.03149700164795	7.06898164749146	6.98622846603394	6.89902591705322	7.0095386505127	7.08194637298584	7.00679063796997	7.470299243927	7.46779298782349	7.35596227645874	7.09841585159302	7.0512523651123	7.19782257080078	7.05630922317505	6.94391965866089	7.10140514373779	7.14208555221558	7.07236623764038	6.95845079421997	7.08370494842529	7.05993509292603	7.21505451202393	7.48155498504639	7.45245933532715	7.18155765533447	7.35949897766113	7.40032196044922	7.1046667098999	7.21742057800293	7.3055100440979	7.31783246994019	7.14845085144043	7.07372617721558	7.35871744155884	7.72601127624512	7.26776599884033	7.14405918121338	7.17339563369751	7.48169946670532	7.54562044143677	7.52069330215454	7.19585561752319	7.33557891845703	7.20864725112915
MK14_173_185	6.73012018203735	6.62314033508301	6.44658279418945	6.68376636505127	6.98470115661621	6.45060920715332	6.65535354614258	6.59549427032471	6.58849859237671	6.61769866943359	6.66988945007324	6.44967746734619	6.81002712249756	6.94524908065796	6.77136325836182	6.61562156677246	6.70975971221924	6.93481922149658	6.66313505172729	6.55382442474365	6.63940525054932	6.59029340744019	6.83160591125488	6.45786666870117	6.63494729995728	6.8764533996582	6.86728525161743	6.82875490188599	6.84884214401245	6.92295980453491	6.67611265182495	6.65156888961792	6.67781734466553	6.6829891204834	6.65963268280029	6.56096935272217	6.68826103210449	6.89750242233276	6.89485502243042	7.31658697128296	6.96816110610962	6.63280582427979	6.94898128509521	6.91699647903442	7.02889823913574	6.9145302772522	6.81031084060669	6.97101926803589	6.56361150741577
NCF1_313_325	8.14327716827393	9.2221508026123	7.96778535842896	7.41506481170654	8.18016719818115	8.72313785552979	8.44430351257324	8.56927299499512	7.79539203643799	8.23014640808105	7.95011949539185	8.38389778137207	8.10306739807129	8.07260608673096	8.10637378692627	7.97425937652588	7.6945743560791	7.32088756561279	7.70745229721069	7.84025287628174	7.6930251121521	7.94869899749756	8.20664119720459	8.17329978942871	8.50532817840576	7.90355634689331	7.99292802810669	8.6701192855835	7.69664621353149	8.21701526641846	8.46256160736084	8.54736137390137	8.41446685791016	8.54381465911865	8.67597961425781	7.86837959289551	8.30025959014893	7.81226778030396	7.92097520828247	7.90204286575317	7.70861339569092	7.96981430053711	7.75572109222412	7.95456218719482	8.08109283447266	8.10265254974365	8.09610271453857	8.24845218658447	8.10860538482666
NTRK2_696_708	7.93532705307007	8.32387828826904	8.13376617431641	7.71605777740479	7.85808849334717	8.08044528961182	8.0336742401123	8.01890087127686	8.00971698760986	8.00563335418701	7.95084190368652	8.02133941650391	7.821448802948	7.7330379486084	7.7610445022583	7.94899368286133	7.92627811431885	7.60916996002197	7.94772863388062	7.77574872970581	7.79361486434937	7.84240531921387	7.65165376663208	7.72062587738037	7.75779676437378	7.83509111404419	7.92791414260864	8.22450923919678	7.66590404510498	7.89474630355835	8.08455276489258	8.10667037963867	8.06906890869141	8.13033294677734	8.05827808380127	7.91910648345947	7.97315883636475	7.89818811416626	7.75371932983398	7.60666799545288	7.91821718215942	7.92333507537842	7.87847900390625	7.99039840698242	7.84232711791992	8.00350475311279	7.86738872528076	7.76910734176636	7.75777196884155
ODBA_340_352	7.75594234466553	7.13649463653564	7.68478393554688	7.63724088668823	8.11392784118652	7.21201229095459	7.73444890975952	7.44419240951538	7.49730634689331	7.58889627456665	7.37063407897949	7.33417272567749	7.98914051055908	7.67791652679443	7.88348293304443	7.68823719024658	7.77008581161499	7.9113073348999	7.62282371520996	7.57568311691284	7.55045461654663	7.54860687255859	7.78216457366943	7.29999876022339	7.38412666320801	7.82694816589355	7.79923725128174	8.04689502716064	8.1481876373291	7.71871519088745	7.75498485565186	7.80663633346558	7.73919486999512	7.90224695205688	7.55928325653076	7.53399467468262	7.59229373931885	7.66805124282837	7.6247706413269	8.59258842468262	8.11111354827881	8.06005954742432	8.00724220275879	7.81461763381958	8.21738719940186	7.54838132858276	7.99411296844482	8.00154685974121	7.99753522872925
P85A_600_612	11.364462852478	10.4799270629883	11.0182619094849	11.7350082397461	11.142110824585	10.7832927703857	10.5717468261719	11.0781574249268	12.6469631195068	11.1142883300781	11.4598865509033	11.2350912094116	10.7723331451416	10.762903213501	10.4297037124634	11.4656314849854	11.6225652694702	11.0129137039185	11.1591453552246	11.5742139816284	11.6672744750977	11.3224258422852	10.7316884994507	12.7426795959473	11.4747352600098	11.3465948104858	11.0234117507935	10.5889501571655	10.885199546814	11.205883026123	10.5709629058838	10.625599861145	10.9810361862183	10.6265707015991	10.7863960266113	11.1003532409668	11.4514379501343	10.9012413024902	10.6212339401245	10.2799310684204	11.2648115158081	11.4873247146606	10.8369903564453	10.4963474273682	10.1928071975708	10.8067054748535	11.0088710784912	11.0540323257446	11.3453493118286
PAXI_111_123	11.2332592010498	10.8165884017944	10.864800453186	11.2510204315186	10.9179782867432	10.9817390441895	10.6357736587524	10.9683513641357	11.921365737915	10.7974834442139	11.1821374893188	11.1765022277832	10.7215614318848	10.9452247619629	10.6289854049683	11.1401977539063	11.1268272399902	10.6916875839233	11.1001596450806	11.4376583099365	10.9996900558472	10.7870273590088	10.5574445724487	11.7478475570679	11.0827074050903	11.0216703414917	11.1166458129883	10.5611457824707	10.8498439788818	11.0437126159668	10.7522134780884	10.7126216888428	11.066162109375	10.6780490875244	10.8789501190186	11.0861015319824	11.289698600769	10.8158760070801	10.9716024398804	10.4191999435425	10.9238166809082	11.1421785354614	11.1442680358887	11.0257749557495	10.7362899780273	10.8962736129761	10.9308242797852	10.783899307251	10.8641977310181
PAXI_24_36	10.3818025588989	10.0803451538086	10.1543416976929	10.7360954284668	10.3239545822144	10.2149028778076	9.93963050842285	10.254054069519	10.6417636871338	10.2416477203369	10.5940961837769	10.4610118865967	10.496244430542	10.3063726425171	10.1328916549683	10.4041080474854	10.5541963577271	10.6913404464722	11.0145578384399	10.7333841323853	10.566089630127	10.3858003616333	10.1079092025757	10.7329816818237	10.5947437286377	10.3441705703735	10.4340124130249	9.92779922485352	10.391263961792	10.4684524536133	10.1236095428467	10.1178607940674	10.2804946899414	10.0574045181274	10.1267013549805	10.3784418106079	10.5994291305542	10.3237972259521	10.4120540618896	10.0880270004272	10.4579792022705	10.5828886032104	10.4509983062744	10.4810791015625	10.2462844848633	10.2161645889282	10.2302379608154	10.2757272720337	10.3493061065674
PDPK1_2_14	9.34270572662354	9.49765968322754	9.51982402801514	9.50523281097412	9.03003787994385	9.59815788269043	9.94017601013184	9.52796745300293	9.10424518585205	9.57021141052246	9.28070068359375	9.30203819274902	9.47239208221436	9.70779514312744	9.64278221130371	9.44573020935059	9.41916656494141	9.75868797302246	9.81210327148438	9.35220050811768	9.07212066650391	9.56367778778076	9.78476142883301	9.42441749572754	9.56246280670166	9.50971794128418	9.42904281616211	9.19233322143555	9.26335430145264	9.37943458557129	9.45596313476563	9.65181064605713	9.34328460693359	9.12958145141602	9.36869049072266	9.48864459991455	9.13834476470947	9.78020477294922	9.65102577209473	9.26523685455322	9.52829837799072	9.27492237091064	9.51451587677002	9.63413619995117	9.38976573944092	9.06336975097656	9.50572490692139	9.30653190612793	9.52006816864014
PDPK1_369_381	8.50852203369141	8.47195816040039	8.34949588775635	8.45019817352295	8.31518745422363	8.68875217437744	8.49921417236328	8.58312797546387	8.6879243850708	8.65939044952393	8.71013641357422	8.91887664794922	8.57654666900635	8.96974945068359	8.48194885253906	8.59158134460449	8.47476768493652	8.54035758972168	8.6417236328125	8.49846458435059	8.57225799560547	8.92212677001953	8.83600521087646	8.83070850372314	8.57580947875977	8.55133819580078	8.21965408325195	8.04551124572754	8.21445274353027	8.58217239379883	8.19237899780273	8.35218906402588	8.40225410461426	8.60310935974121	8.30371475219727	8.82917785644531	8.9690637588501	8.73355674743652	8.87090682983398	7.9503345489502	8.33458042144775	8.39162921905518	8.32666110992432	8.28714179992676	8.12130928039551	8.21956443786621	8.7467041015625	8.65703582763672	8.52939701080322
PECA1_706_718	9.89255809783936	9.92004489898682	10.1660242080688	9.88187313079834	9.63229465484619	10.0944604873657	9.85412502288818	10.0941543579102	10.2144641876221	10.0706882476807	10.1473083496094	10.1782560348511	9.57324409484863	9.9542818069458	9.5693302154541	10.0860500335693	10.0377311706543	9.51374530792236	9.66083145141602	10.0537567138672	9.85000610351563	9.89035415649414	9.80165481567383	10.2447137832642	9.98348426818848	9.85616970062256	9.98567390441895	9.68205070495605	9.46383571624756	9.65696716308594	9.64405345916748	9.8274097442627	9.92876625061035	9.66361713409424	9.75338554382324	10.0158977508545	9.97989749908447	9.92237663269043	9.83203601837158	9.27928733825684	9.85153102874756	9.93565273284912	9.75118637084961	9.65036964416504	9.41329765319824	9.76155757904053	9.69019889831543	9.59231758117676	9.81182479858398
PGFRB_1002_1014	8.51531887054443	8.32839584350586	8.83140087127686	8.81846046447754	8.86526966094971	8.67258453369141	8.78492069244385	8.65671730041504	8.4493579864502	8.76555347442627	8.58257865905762	8.54984664916992	9.00574207305908	8.6727294921875	8.75216007232666	8.77447319030762	8.83394622802734	9.21371173858643	9.31274032592773	8.6508092880249	8.40300273895264	8.6091136932373	8.74227714538574	8.58560371398926	8.54706001281738	8.67574310302734	8.83401489257813	8.69795894622803	8.87619400024414	8.84515285491943	8.94937419891357	8.71553897857666	8.74632263183594	8.46789264678955	8.56556129455566	8.6400318145752	8.60732269287109	8.8189058303833	8.77495956420898	8.99087142944336	9.02845764160156	8.83126068115234	8.83104801177979	9.02796173095703	9.08830070495605	8.56532192230225	8.69736194610596	8.64780044555664	8.89474868774414
PGFRB_1014_1028	9.15045642852783	8.45259761810303	9.19983196258545	9.35348701477051	9.33898544311523	8.91796112060547	9.41854476928711	9.13313102722168	8.86670303344727	9.31969261169434	8.85321521759033	8.74857711791992	8.74837112426758	8.77756309509277	9.1110258102417	9.12611961364746	9.3010196685791	9.2582426071167	8.93674373626709	8.89539051055908	9.2385721206665	8.95847797393799	9.1311502456665	8.94151020050049	8.8214750289917	9.12398529052734	9.11290550231934	9.10868549346924	9.5007495880127	9.09171867370605	9.25813293457031	8.91751194000244	9.10643196105957	9.13995552062988	8.82992935180664	8.9561939239502	8.97218132019043	8.99895858764648	8.94921970367432	9.03515338897705	9.40483570098877	9.09135055541992	8.90743541717529	8.73943996429443	8.82324886322021	8.93207550048828	9.27288055419922	9.25516319274902	9.3118724822998
PGFRB_572_584	10.6794805526733	10.3444290161133	10.4386796951294	11.5194215774536	10.614972114563	10.2735300064087	10.3045997619629	10.3786144256592	11.7032518386841	10.4370365142822	10.7179298400879	10.6040439605713	10.5469484329224	10.6055765151978	10.5039672851563	10.4797687530518	10.8896923065186	10.9446659088135	11.0536012649536	11.0695552825928	11.022481918335	10.5296058654785	10.3933458328247	11.6735000610352	11.0083799362183	10.6739854812622	10.6282978057861	10.0452651977539	10.598783493042	10.7017917633057	10.3044891357422	10.3408985137939	10.3817672729492	10.3121938705444	10.3227996826172	10.3850517272949	10.66259765625	10.580753326416	10.7539529800415	10.3953685760498	10.755765914917	10.6624870300293	10.7805318832397	10.6838417053223	10.541690826416	10.4808340072632	10.5460662841797	10.5838041305542	10.7715816497803
PGFRB_709_721	8.11623287200928	7.97216415405273	8.27323436737061	8.1849308013916	8.15118026733398	8.1751766204834	8.31088256835938	8.16482257843018	7.88200616836548	8.26868057250977	8.17084693908691	8.12536334991455	8.3948974609375	8.18198490142822	8.19653511047363	8.33419895172119	8.30722236633301	8.51398086547852	8.58659934997559	8.24683475494385	7.91247081756592	8.29557037353516	8.34371376037598	8.03316593170166	8.12102031707764	8.20216751098633	8.11783695220947	8.35692596435547	8.19222450256348	8.16953277587891	8.50052261352539	8.29217910766602	8.24463939666748	8.15358066558838	8.32761001586914	8.22927188873291	8.05662155151367	8.43851661682129	8.2292366027832	8.70210742950439	8.62219429016113	8.50455760955811	8.41170978546143	8.50891304016113	8.64421272277832	8.07136535644531	8.29388618469238	8.19729804992676	8.2854471206665
PGFRB_768_780	7.24969482421875	7.28969478607178	7.30050754547119	7.1308274269104	7.44902086257935	7.40662050247192	7.25607681274414	7.31288433074951	7.49250936508179	7.26891994476318	7.46739673614502	7.429847240448	7.40500116348267	7.2399115562439	7.23065805435181	7.39684009552002	7.44789791107178	7.50484943389893	7.64372110366821	7.53516149520874	7.40388488769531	7.56492376327515	7.16927289962769	7.37177467346191	7.19210243225098	7.32117033004761	7.33976984024048	6.82067346572876	7.38253545761108	7.31250429153442	7.30627679824829	7.39943647384644	7.39659023284912	7.35073137283325	7.4005069732666	7.47508907318115	7.37733745574951	7.21970558166504	7.23366737365723	7.54646968841553	7.40585947036743	7.43714618682861	7.47833633422852	7.33192825317383	7.49587154388428	7.56074285507202	7.36132097244263	7.29184150695801	7.02754497528076
PGFRB_771_783	7.57519102096558	7.17545366287231	7.63739633560181	7.43000984191895	7.63172388076782	7.36050224304199	7.36813497543335	7.43848323822021	7.71885681152344	7.45429611206055	7.5911602973938	7.47140789031982	7.73993492126465	7.53290271759033	7.33620405197144	7.70004558563232	7.65533924102783	7.71309757232666	8.14236927032471	7.74583721160889	7.66877603530884	7.46984243392944	7.58641052246094	7.45657634735107	7.16737079620361	7.73611164093018	7.62569236755371	7.86165142059326	7.54716777801514	7.48724174499512	7.48760080337524	7.62291765213013	7.43978309631348	7.59909820556641	7.3026704788208	7.57523345947266	7.65890026092529	7.46514940261841	7.46927070617676	7.75876092910767	7.58606672286987	7.80839538574219	7.5054144859314	7.51834344863892	7.47964954376221	7.64654779434204	7.43653249740601	7.57140827178955	7.37574148178101
PLCG1_1246_1258	6.63755512237549	6.59424161911011	6.1758975982666	8.16881656646729	6.55534219741821	6.13095998764038	6.26513004302979	6.12642526626587	6.13508558273315	6.18060874938965	6.11275720596313	6.07235193252563	6.87035655975342	6.49798250198364	7.13377141952515	6.23316335678101	6.2590274810791	6.48012638092041	6.32929229736328	5.91349172592163	6.28838348388672	6.17614936828613	6.70355796813965	5.89492654800415	6.17596244812012	6.22352504730225	6.16005325317383	7.31577587127686	6.48606300354004	6.34727001190186	6.5263524055481	6.86568927764893	6.4293532371521	7.18399477005005	6.71212959289551	6.43747091293335	6.29419279098511	6.12598848342896	6.59212827682495	7.22457695007324	6.38007497787476	6.54489994049072	6.52168655395508	6.39874267578125	6.67262887954712	6.67990970611572	6.6561164855957	7.21794128417969	6.56096601486206
PLCG1_764_776	11.6388940811157	11.3642616271973	11.4173793792725	11.8275699615479	11.4555778503418	11.5863332748413	11.3044557571411	11.5724964141846	11.7401895523071	11.5117464065552	11.8423871994019	11.7348442077637	11.4292869567871	11.6368865966797	11.3659582138062	11.7986736297607	11.6870403289795	11.307165145874	11.4860076904297	11.7755250930786	12.0107860565186	11.6943025588989	11.4424953460693	11.9278297424316	11.7761764526367	11.6410207748413	11.6307258605957	11.0949516296387	11.4972314834595	11.651481628418	11.2562561035156	11.4470624923706	11.5614595413208	11.3192434310913	11.4687595367432	11.759786605835	11.7816524505615	11.3854026794434	11.5160579681396	11.0340633392334	11.5778665542603	11.7612504959106	11.4359188079834	11.2658414840698	11.0062961578369	11.4454231262207	11.5168333053589	11.5420026779175	11.5479078292847
PP2AB_297_309	6.36564493179321	7.07351875305176	6.52101469039917	6.35328578948975	6.42947578430176	6.76559352874756	6.85298919677734	6.75622272491455	6.25810861587524	6.39378261566162	6.54954481124878	6.67572927474976	6.66019868850708	6.46868896484375	6.70561122894287	6.50140285491943	6.45580816268921	6.36005926132202	6.38011074066162	6.56542301177979	6.66253757476807	6.63614225387573	6.46523714065552	6.51557445526123	6.60652351379395	6.40548849105835	6.55535840988159	7.24306917190552	6.31532621383667	6.61159038543701	6.6958703994751	6.92597675323486	6.61905956268311	6.62092876434326	6.87544918060303	6.56023788452148	6.60003757476807	6.44336271286011	6.45404195785522	6.39456272125244	6.54832887649536	6.44307470321655	6.40626096725464	6.62641382217407	6.56125402450562	6.65958166122437	6.41073417663574	6.60947608947754	6.400306224823
PRGR_786_798	7.20628023147583	6.88645458221436	7.31702756881714	7.38525485992432	7.13861274719238	7.45938396453857	7.15337514877319	7.27893972396851	7.47424697875977	7.3040018081665	7.27671051025391	7.38201570510864	6.9977765083313	7.36833810806274	7.11653614044189	7.39780616760254	7.51784038543701	7.32248067855835	7.44239616394043	7.43137502670288	7.24112319946289	7.43158578872681	7.4494194984436	7.37899494171143	7.26619863510132	7.19794416427612	7.17631483078003	6.67344903945923	7.36029481887817	7.21766757965088	7.21087217330933	6.99994802474976	7.11720991134644	7.08316326141357	6.85499477386475	7.16315746307373	7.33128118515015	7.51699161529541	7.13938188552856	7.01924896240234	7.42391014099121	7.53018093109131	7.25850582122803	7.30022954940796	7.32498931884766	6.36738586425781	7.21098470687866	7.21714782714844	6.98766756057739
PRRX2_202_214	8.07165908813477	8.34111595153809	8.34736061096191	8.13912391662598	8.16862201690674	8.3109130859375	8.1470308303833	8.19353771209717	8.27099895477295	8.29741287231445	8.21489334106445	8.27685546875	8.30729103088379	8.13598155975342	7.7419114112854	8.39651107788086	8.31335067749023	8.08067417144775	8.19668483734131	8.23251724243164	8.17572498321533	8.24261283874512	8.04201889038086	8.07360363006592	7.88656663894653	8.11629104614258	8.23122978210449	8.30508136749268	8.20371532440186	8.19556427001953	8.32054996490479	8.27511501312256	8.24277496337891	8.24099922180176	8.23878479003906	8.16454219818115	8.36005783081055	8.1212854385376	7.85639905929565	7.89609003067017	8.30324745178223	8.36523056030273	7.98214244842529	8.30587768554688	8.16186618804932	8.23358058929443	8.18955421447754	7.98535680770874	7.98188543319702
PTN11_539_551	6.12149238586426	6.96791458129883	6.2136116027832	6.14131450653076	6.34329462051392	6.73470544815063	6.16589498519897	6.55078220367432	6.25845623016357	6.30511426925659	6.31482410430908	6.547278881073	6.38723182678223	5.97421932220459	6.38239574432373	6.06076860427856	6.04364776611328	5.91194820404053	6.17004728317261	6.09661817550659	6.31456613540649	6.20091819763184	5.96914625167847	6.17073202133179	6.55513668060303	5.97043991088867	6.05389738082886	6.71174764633179	5.99799919128418	6.47058773040771	6.64238452911377	6.19725847244263	6.48978614807129	6.61554574966431	6.64599227905273	6.06462383270264	6.39133071899414	6.22821712493896	5.91056823730469	6.00779628753662	6.07728624343872	6.09296989440918	6.26990032196045	6.11555242538452	6.29977655410767	6.31954956054688	5.99650812149048	5.68852043151855	6.38850021362305
RAF1_332_344	8.40423965454102	8.82408142089844	8.66851043701172	8.05111980438232	8.06073760986328	8.61626625061035	8.46282863616943	8.49695873260498	8.2885160446167	8.37656688690186	8.30434989929199	8.48873996734619	8.30152606964111	8.32928466796875	8.20769309997559	8.24518394470215	8.25656032562256	8.17564964294434	8.09186363220215	8.23063278198242	8.33219718933105	8.24563598632813	8.22321128845215	8.25629138946533	8.42141056060791	8.41844844818115	8.28211688995361	8.59309101104736	8.03499221801758	8.27834415435791	8.38335609436035	8.52014636993408	8.45176792144775	8.55794143676758	8.35615539550781	8.29660987854004	8.51297283172607	8.20015621185303	8.20621395111084	7.75388956069946	8.21907520294189	8.21132564544678	8.04830169677734	8.15184116363525	8.00080966949463	8.26523017883301	8.1965389251709	8.25360488891602	8.10682678222656
RASA1_453_465	9.15045642852783	9.66021728515625	9.58271789550781	9.22950077056885	9.1782922744751	9.74569320678711	9.65447235107422	9.636962890625	9.11003589630127	9.75238513946533	9.56253814697266	9.55123519897461	9.31139373779297	9.66062164306641	9.58499431610107	9.40832710266113	9.43234252929688	9.39840888977051	9.48472785949707	9.60513401031494	9.1856803894043	9.52064228057861	9.54894351959229	9.3645715713501	9.67328643798828	9.40939903259277	9.3627872467041	9.30245971679688	9.05694580078125	9.25179672241211	9.42415618896484	9.48643398284912	9.46909141540527	9.16007995605469	9.44525718688965	9.41110229492188	9.2641134262085	9.78678607940674	9.68169498443604	9.34492015838623	9.33334732055664	9.29362106323242	9.40056228637695	9.5241003036499	9.50010395050049	9.22202110290527	9.39686012268066	9.19554138183594	9.32999420166016
RBL2_99_111	6.0526294708252	6.07133722305298	6.53472185134888	6.33365964889526	6.61439943313599	6.27064800262451	6.36242437362671	6.38864898681641	6.05371427536011	6.63292407989502	6.44828081130981	6.4947338104248	6.27571678161621	6.35497140884399	6.50328588485718	6.65803384780884	6.60879993438721	6.87499904632568	6.67704725265503	6.49645853042603	6.32819271087646	6.59466791152954	6.40210199356079	6.48295259475708	6.60960960388184	6.47373533248901	6.35215950012207	6.4861741065979	6.43498134613037	6.23474311828613	6.40292024612427	6.43740081787109	6.44409227371216	6.21398162841797	6.50643491744995	6.24888229370117	6.36660480499268	6.57520484924316	6.27444648742676	6.85823631286621	6.73698282241821	6.43475580215454	6.64019393920898	6.61318492889404	6.72670125961304	6.4541072845459	6.55336046218872	6.59184694290161	6.4437403678894
RB_804_816	6.81828451156616	7.17775058746338	6.8347806930542	6.70015382766724	7.02437877655029	7.44186544418335	6.79775190353394	6.9960241317749	6.60310125350952	6.99606370925903	6.94942283630371	7.25635814666748	7.05333232879639	7.0301947593689	6.85782909393311	6.72920942306519	6.87475967407227	6.94901514053345	6.89409589767456	7.03186750411987	6.9270281791687	6.82784509658813	6.72427415847778	6.90437459945679	7.1909031867981	6.81245136260986	6.8690938949585	6.49072933197021	6.96366357803345	7.09082508087158	7.53974723815918	6.77646684646606	7.06231307983398	6.53177404403687	7.25165462493896	6.98641109466553	7.23403835296631	7.13769578933716	6.90438795089722	7.30191040039063	6.98150491714478	6.91724395751953	6.88706302642822	7.20694494247437	7.463791847229	6.777991771698	6.91682720184326	6.48391342163086	6.98766756057739
RET_1022_1034	10.4962434768677	10.2605152130127	10.4298515319824	10.6409330368042	10.2076683044434	10.3917331695557	10.4621658325195	10.4451589584351	10.6433324813843	10.438497543335	10.6266918182373	10.4542980194092	10.6198196411133	10.5344324111938	10.5961112976074	10.6046829223633	10.5480918884277	10.626410484314	10.6603879928589	10.7033662796021	10.7707252502441	10.6565046310425	10.7264051437378	10.6824197769165	10.5638303756714	10.6126823425293	10.4236145019531	10.0888376235962	10.4694128036499	10.4715595245361	10.1267890930176	10.445333480835	10.3370666503906	10.3931369781494	10.3908538818359	10.5540046691895	10.3725776672363	10.4725284576416	10.5619077682495	10.1086387634277	10.3985290527344	10.5427913665771	10.4153709411621	10.1196756362915	9.94730758666992	10.2399892807007	10.3404197692871	10.4705104827881	10.4790153503418
RON_1346_1358	7.90169143676758	7.97612476348877	8.15098857879639	8.13419246673584	7.64879512786865	8.02574729919434	8.41240787506104	8.05484771728516	7.58166742324829	8.13275337219238	7.80878639221191	7.8363151550293	7.63537740707397	8.22436904907227	8.4966459274292	8.05929756164551	8.02471256256104	8.42292594909668	7.80757808685303	7.80546474456787	7.72230052947998	8.23228740692139	8.5499095916748	7.86741495132446	8.07688999176025	8.00618839263916	8.06155395507813	7.7266640663147	7.79391241073608	7.88281393051147	8.1418514251709	8.29166507720947	7.87358713150024	7.7853536605835	7.96224737167358	7.97083377838135	7.52018070220947	8.11929607391357	8.21152782440186	7.85175371170044	8.18116092681885	7.93364143371582	8.13958168029785	8.12782573699951	7.93229007720947	7.69195985794067	8.01966381072998	8.09868335723877	8.17956256866455
RON_1353_1365	7.26328277587891	7.35912132263184	7.25212526321411	6.92712497711182	7.3724513053894	7.21932220458984	7.365807056427	7.21432495117188	6.88060569763184	7.18846321105957	7.11145401000977	7.16470670700073	7.30067777633667	7.14177131652832	7.15328931808472	7.36742830276489	7.26333332061768	7.31634664535522	7.04493713378906	7.05028963088989	6.68919515609741	7.38131713867188	7.47427701950073	6.98364973068237	7.18670034408569	7.17653322219849	7.27449655532837	7.56596612930298	7.20888566970825	7.21795749664307	7.48503017425537	7.411789894104	7.3300952911377	7.17836809158325	7.32929801940918	7.18362140655518	7.30398750305176	7.25845956802368	7.08760070800781	7.62841701507568	7.49434614181519	7.36720037460327	7.37113666534424	7.45949125289917	7.69041061401367	7.42734003067017	7.40728902816772	7.53977203369141	7.23753929138184
SRC8_CHICK_470_482	6.89679384231567	6.06292247772217	6.50512647628784	6.44999742507935	6.4394474029541	6.06925010681152	6.5155234336853	6.31703424453735	6.70969772338867	6.42142629623413	6.26394367218018	6.13241720199585	6.48199605941772	6.22300624847412	6.19841766357422	6.40301084518433	6.57700872421265	6.8931999206543	6.76029443740845	6.30173015594482	6.29017353057861	6.59612464904785	6.56022071838379	6.45332384109497	6.13796329498291	6.38735628128052	6.24112415313721	6.48921155929565	6.47377300262451	6.35479736328125	6.02521944046021	6.62512826919556	6.19902229309082	6.63523435592651	6.13557720184326	6.26935577392578	6.21720170974731	6.37789392471313	6.28126955032349	6.62528276443481	6.48010206222534	6.41178274154663	6.39404821395874	6.24593210220337	6.05585765838623	9.87010478973389	6.60518550872803	6.78764533996582	6.60693645477295
SRC8_CHICK_476_488	12.5294103622437	12.0736227035522	12.2812404632568	12.8734359741211	12.2283391952515	12.3469877243042	11.9703464508057	12.3349704742432	13.0118055343628	12.2353897094727	12.629846572876	12.4645156860352	12.1892337799072	12.3410511016846	11.7040405273438	12.5806217193604	12.5187578201294	12.1401014328003	12.1944751739502	12.5898914337158	12.84814453125	12.4137401580811	12.1027183532715	13.021824836731	12.7504711151123	12.5125522613525	12.3468933105469	11.8667907714844	12.3390808105469	12.406135559082	11.8935489654541	12.0901021957397	12.2373695373535	12.0181350708008	12.0611591339111	12.4631996154785	12.5551891326904	12.212589263916	12.2524337768555	11.5207557678223	12.3135108947754	12.3870096206665	12.1784515380859	11.9291200637817	11.6853971481323	12.2314453125	12.2335157394409	12.4047079086304	12.5236053466797
STAT4_714_726	7.17818641662598	6.80304336547852	7.41764974594116	7.32366514205933	6.84873676300049	6.93058490753174	7.08587265014648	7.08178091049194	7.06327390670776	7.24932813644409	7.13008689880371	7.07291793823242	7.06526184082031	7.34308958053589	7.30504417419434	7.28588485717773	7.27938079833984	7.68202590942383	7.06228637695313	7.31811761856079	7.18531036376953	7.27105188369751	7.40051603317261	7.23407459259033	7.2188925743103	7.18777751922607	7.07866668701172	7.06851100921631	7.07604646682739	6.79103374481201	6.83741664886475	7.13450956344604	6.91131401062012	6.847740650177	7.02096557617188	7.02862644195557	6.90514659881592	7.32443428039551	7.4368109703064	7.18992567062378	7.31051349639893	7.32190656661987	7.40707778930664	7.09938669204712	7.08797359466553	6.99059438705444	7.06993246078491	7.27267026901245	7.19959306716919
TEC_512_524	7.84845685958862	7.83407402038574	7.66463756561279	7.58272266387939	7.87279272079468	7.74333333969116	7.7438440322876	7.66667985916138	7.59609127044678	7.79823637008667	7.7851300239563	7.72088813781738	7.98266363143921	7.96777439117432	7.68768119812012	7.75190544128418	7.68261766433716	7.83407306671143	7.65139198303223	7.82051229476929	7.84624481201172	7.83668184280396	7.58304023742676	7.65750694274902	7.80976343154907	7.83155536651611	7.7696099281311	7.83268594741821	7.8129563331604	7.88382387161255	7.97258186340332	7.87302684783936	7.8086404800415	7.981369972229	7.96362686157227	7.85702800750732	7.80207633972168	7.87469530105591	7.72368431091309	7.91781139373779	7.82560396194458	7.7778000831604	7.73329734802246	7.79065847396851	7.90325021743774	7.8702220916748	7.88055419921875	7.81267929077148	7.80462455749512
TNNT1_2_14	6.84902429580688	5.30236911773682	6.87991046905518	6.43050861358643	6.49467658996582	5.80630302429199	6.80691862106323	6.37053251266479	6.94789123535156	6.76120138168335	6.0158371925354	6.00001907348633	5.90725946426392	6.00737905502319	5.84890699386597	6.26204109191895	6.57836532592773	6.25445175170898	6.03581523895264	5.9536247253418	6.74952173233032	6.23787212371826	6.26832866668701	6.38534021377563	6.03070497512817	6.38385963439941	6.1522970199585	6.63026142120361	5.962965965271	5.84912395477295	5.70509481430054	6.04558515548706	5.87507438659668	7.3051381111145	5.72434043884277	6.08776950836182	5.98922252655029	5.94385433197021	6.09605407714844	5.7503547668457	6.53171014785767	6.13576459884644	5.79442310333252	5.5488805770874	5.45591688156128	6.01679801940918	6.51182794570923	6.17994451522827	6.40099954605103
TYRO3_679_691	7.75024557113647	8.2105016708374	7.66709232330322	7.20612859725952	7.56394672393799	8.03974056243896	7.86309671401978	7.85209989547729	7.40914154052734	7.65395164489746	7.58774662017822	7.94016456604004	7.42072582244873	7.55909204483032	7.24576950073242	7.59597778320313	7.40720748901367	7.16645479202271	7.17117118835449	7.48193120956421	7.5959153175354	7.66750764846802	7.51202011108398	7.45524835586548	7.68739366531372	7.86240720748901	7.51927900314331	8.02040481567383	7.67994737625122	7.81873607635498	7.97723960876465	7.8656325340271	7.90224552154541	7.5549054145813	8.06060409545898	7.63238048553467	7.89077186584473	7.488929271698	7.42768859863281	7.2643518447876	7.41162204742432	7.4478759765625	7.36456060409546	7.59515714645386	7.70878505706787	7.67558765411377	7.6365180015564	7.56748533248901	7.52801704406738
VGFR1_1040_1052	6.98310232162476	6.66121912002563	6.97648000717163	7.00449895858765	6.73909330368042	6.7518367767334	6.9915976524353	6.7667121887207	6.9726128578186	6.93484115600586	6.8699836730957	6.67454051971436	6.89727783203125	6.99863195419312	6.84246301651001	6.94734954833984	6.97786235809326	7.10274600982666	6.89511346817017	6.88591384887695	6.86305522918701	6.92716789245605	7.04950904846191	7.05163240432739	6.91044235229492	7.2241325378418	6.88893604278564	6.90939044952393	7.00223112106323	6.77843713760376	6.77817535400391	6.9879732131958	6.82349967956543	7.19938611984253	6.63569068908691	6.73498344421387	7.00642967224121	6.86260271072388	6.91388082504272	7.06168079376221	6.86815595626831	6.82494258880615	6.98119163513184	7.05415916442871	6.73986673355103	6.86863327026367	6.94418430328369	7.12122583389282	6.99603652954102
VGFR1_1162_1174	6.45310068130493	6.13600969314575	6.51749038696289	6.49573087692261	6.62870311737061	6.25316381454468	6.64726161956787	6.367356300354	6.48069620132446	6.37411689758301	6.23348569869995	6.32297611236572	6.38467168807983	6.33438587188721	6.37091112136841	6.42755603790283	6.47409152984619	6.5488338470459	6.44965696334839	6.19327878952026	6.09894371032715	6.2575831413269	6.24910545349121	6.22328901290894	6.22910833358765	6.47851181030273	6.49948835372925	6.53294515609741	6.72971057891846	6.34467601776123	6.30127906799316	6.15608596801758	6.09485816955566	6.4533257484436	6.25880765914917	6.20661163330078	5.88290023803711	6.52581787109375	6.37191247940063	7.08453893661499	6.58290195465088	6.50790548324585	6.65850591659546	6.43860483169556	6.81462812423706	6.31202745437622	6.60991430282593	6.80596303939819	6.71122646331787
VGFR1_1206_1218	6.49640035629272	6.3646240234375	6.22840070724487	6.13548374176025	6.42821645736694	6.34824419021606	5.97630023956299	6.20116662979126	6.31306934356689	6.23571634292603	6.2267050743103	6.2033953666687	6.18432903289795	6.1154580116272	6.27622175216675	6.2890772819519	6.28823947906494	6.04200649261475	6.17470455169678	6.18874073028564	6.067458152771	6.09035444259644	6.21939134597778	6.21150541305542	6.43519449234009	6.1674633026123	6.35692834854126	6.32624626159668	6.05080890655518	6.22890186309814	6.49235343933105	6.33686494827271	6.33285999298096	6.50210475921631	6.56107521057129	6.34786224365234	6.42375659942627	6.04032564163208	6.07291507720947	6.5286660194397	6.19740152359009	6.16341590881348	6.30810785293579	6.25284099578857	6.15850210189819	6.48448467254639	6.37688970565796	6.54995679855347	6.27285861968994
VGFR1_1320_1332_C1320S/C1321S	6.4298357963562	5.8342661857605	6.51290369033813	6.47107601165771	6.62103366851807	6.13462162017822	6.4677882194519	6.24559307098389	6.4655237197876	6.37941884994507	6.33456468582153	6.39670658111572	6.86167573928833	6.35497140884399	6.54422473907471	6.59880924224854	6.61813402175903	6.95475625991821	7.70280504226685	6.49476861953735	6.30862855911255	6.49146366119385	6.26389932632446	6.24634552001953	6.00259828567505	6.65685319900513	6.56314134597778	6.80714416503906	6.65642833709717	6.64220428466797	6.49309635162354	6.66905927658081	6.42401838302612	6.54099035263062	6.30633020401001	6.39172554016113	6.37496948242188	6.57876634597778	6.44094705581665	6.94855976104736	6.95680665969849	6.78274774551392	6.74566841125488	6.86543560028076	6.98726415634155	6.46281337738037	7.13198614120483	6.63930559158325	6.81399583816528
VGFR1_1326_1338	7.76803016662598	7.75374603271484	7.83350276947021	7.7717809677124	7.95332670211792	7.89970684051514	7.98595523834229	7.81776237487793	7.54415893554688	7.88517808914185	7.77575492858887	7.86574506759644	7.98502159118652	7.95234966278076	7.84778594970703	7.95809078216553	7.88305950164795	8.20074558258057	8.10392951965332	7.91816091537476	7.63023853302002	7.83746337890625	8.04170036315918	7.74840545654297	7.99232196807861	7.87589550018311	7.84774780273438	7.75422811508179	7.96955013275146	7.86191892623901	8.13891792297363	7.94388628005981	7.83015871047974	7.46542549133301	7.96236181259155	7.91733551025391	7.86410188674927	8.02519798278809	8.06128883361816	8.26324081420898	8.11901378631592	7.98468923568726	8.10484886169434	8.17758083343506	8.22289657592773	7.71461629867554	8.01412963867188	7.85181331634521	7.82879590988159
VGFR2_1046_1058	7.3709602355957	7.17663955688477	7.13163185119629	7.33656930923462	7.00458240509033	6.85498380661011	7.19076824188232	6.98536396026611	7.21068620681763	7.0316333770752	7.13904142379761	6.97749137878418	7.42976713180542	7.33459615707397	7.91053867340088	7.08886528015137	7.1636381149292	7.57516098022461	7.39752912521362	7.22436094284058	7.29977703094482	7.22507238388062	7.44668674468994	7.03153038024902	6.9572491645813	7.42646646499634	7.10999965667725	7.39495849609375	7.34625625610352	7.17220306396484	6.80105447769165	7.44144248962402	6.88161945343018	7.84629440307617	7.14855003356934	7.22318649291992	7.0062460899353	7.30936431884766	7.37070989608765	7.47647905349731	7.01064300537109	7.21656894683838	7.30349445343018	7.37588357925415	7.29930114746094	7.37926006317139	7.05763053894043	7.35706806182861	7.14903354644775
VGFR2_1052_1064	7.91068363189697	7.79172134399414	7.71485614776611	7.64098453521729	7.65952301025391	7.53296947479248	7.79322385787964	7.58813190460205	7.48916530609131	7.6752872467041	7.57771110534668	7.60531949996948	7.71578979492188	7.83317947387695	8.06393909454346	7.64663791656494	7.59935808181763	7.90250730514526	7.48327350616455	7.80120420455933	7.54381132125854	7.70178461074829	8.02082347869873	7.58060359954834	7.73936986923218	7.79070377349854	7.71978950500488	7.99703645706177	7.74397325515747	7.73907661437988	7.67465114593506	7.8588809967041	7.67990970611572	7.76317501068115	7.77314376831055	7.6611442565918	7.66043472290039	7.75736999511719	7.91321468353271	7.8806095123291	7.50711679458618	7.6586594581604	7.83425331115723	7.88465213775635	7.956223487854	7.87387418746948	7.68148708343506	7.74570465087891	7.84634351730347
VGFR2_1168_1180	7.47355556488037	7.20106506347656	7.47955274581909	7.17813062667847	7.27470588684082	7.56515407562256	7.89928579330444	7.39920425415039	6.77353572845459	7.40581178665161	7.0603404045105	7.32427883148193	7.14211750030518	7.65513324737549	7.64744853973389	7.3262357711792	7.1990966796875	7.5494499206543	7.32698583602905	7.18041515350342	7.18403291702271	7.30924320220947	7.60233068466187	7.03616094589233	7.11322689056396	7.52297115325928	7.41221523284912	7.14320373535156	7.6206488609314	7.27939891815186	7.75348520278931	7.48417568206787	7.24008893966675	7.00951433181763	7.39461421966553	7.34243869781494	7.0710563659668	7.65961837768555	7.68260335922241	7.65794801712036	7.38290119171143	7.22789525985718	7.54298686981201	7.71982908248901	7.77004528045654	7.20790767669678	7.27235984802246	7.15917301177979	7.57667207717896
VGFR2_944_956	6.37713384628296	7.65806722640991	6.41367721557617	6.23100996017456	6.62236070632935	7.08169603347778	6.6015191078186	6.94678449630737	6.38294458389282	6.58407640457153	6.60457515716553	6.91798114776611	6.71379232406616	6.52888631820679	6.53168344497681	6.30621814727783	6.34510517120361	6.13505697250366	6.25477361679077	6.56273412704468	6.31990337371826	6.39842462539673	6.94732999801636	6.58262920379639	7.0531120300293	6.14254570007324	6.51697731018066	6.6648645401001	6.14315891265869	6.91163635253906	6.77869415283203	6.71352863311768	6.9771523475647	6.99724340438843	6.94115734100342	6.5303783416748	6.80357551574707	6.51539373397827	6.69840908050537	6.50107097625732	6.37030839920044	6.66056108474731	6.41669845581055	6.65632057189941	6.73475456237793	6.77669095993042	6.6334433555603	6.93495082855225	6.55235195159912
VGFR2_989_1001	10.338267326355	10.0238647460938	10.1232404708862	10.1398935317993	10.2357110977173	10.2851581573486	9.9637622833252	10.0906848907471	10.2681150436401	10.1814556121826	10.3997955322266	10.2623405456543	9.93406105041504	10.2334470748901	9.56301689147949	10.2169370651245	10.2288570404053	9.85243034362793	9.73830604553223	10.3750085830688	10.5910749435425	10.1511173248291	10.0281171798706	10.4398345947266	10.185004234314	10.3097562789917	10.1550006866455	9.91817474365234	10.2916173934937	10.0213165283203	9.89836502075195	10.0789260864258	10.1685495376587	9.97831916809082	10.1091156005859	10.4521102905273	10.2233219146729	9.88086700439453	10.088888168335	9.55274295806885	9.92329978942871	10.2290811538696	9.8299036026001	9.61618995666504	9.59072303771973	10.3024835586548	10.0099649429321	10.1043577194214	10.088623046875
VGFR3_1061_1073	6.77206802368164	6.99566698074341	6.80251693725586	6.68345022201538	6.61335182189941	6.54552364349365	6.71608686447144	6.67108774185181	6.50267648696899	6.73382759094238	6.63886260986328	6.74107360839844	6.6824631690979	6.62975263595581	6.69226121902466	6.69054508209229	6.66504955291748	6.76612424850464	6.40356874465942	6.67221260070801	6.66200160980225	6.58298873901367	6.82231998443604	6.64161968231201	6.43682146072388	6.43666839599609	6.64404726028442	6.43412923812866	6.68414163589478	6.38888168334961	6.77332496643066	6.7086238861084	6.58318948745728	6.69174242019653	6.52404689788818	6.67855644226074	6.34037780761719	6.67848777770996	6.75299596786499	6.53552865982056	6.46521043777466	6.62643718719482	6.70270586013794	6.75079727172852	6.86854839324951	6.6812596321106	6.62539768218994	6.51497077941895	6.65155935287476
VINC_815_827	6.43478345870972	6.48650455474854	6.50406455993652	6.06883668899536	6.67066478729248	6.83269166946411	6.50704908370972	6.47901630401611	6.19164419174194	6.43673706054688	6.51970338821411	6.59417915344238	6.8714394569397	6.33929634094238	6.03463220596313	6.3806266784668	6.44154357910156	6.31646203994751	6.39286804199219	6.50131273269653	6.43042945861816	6.26979780197144	6.22162580490112	6.2826771736145	6.72223567962646	6.36211204528809	6.45709800720215	6.03495502471924	6.72971057891846	6.73004388809204	6.92367649078369	6.22548723220825	6.33068609237671	6.44765329360962	6.48845386505127	6.49885559082031	6.45944833755493	6.63997316360474	6.68198585510254	6.93935203552246	6.54630661010742	6.48591804504395	6.52898263931274	6.84597158432007	6.95083618164063	6.29089832305908	6.59095430374146	5.97059106826782	6.6605281829834
ZAP70_485_497	8.53714561462402	8.49155616760254	8.7388858795166	8.73657321929932	8.57551956176758	8.7017822265625	8.64556217193604	8.61129474639893	8.27733325958252	8.82706356048584	8.75480270385742	8.57230663299561	8.47689437866211	8.77942752838135	8.58450984954834	8.62230491638184	8.68728637695313	9.12090015411377	8.55938720703125	8.68903064727783	8.62778568267822	8.61370849609375	8.85541152954102	8.63125133514404	8.73787403106689	8.61257743835449	8.7058219909668	8.41527366638184	8.8701343536377	8.53830146789551	8.57926940917969	8.84690475463867	8.5585994720459	8.61433982849121	8.6049747467041	8.61694622039795	8.35944175720215	8.68431377410889	8.8576078414917	8.70740795135498	8.72511386871338	8.50108242034912	8.76595020294189	8.76682949066162	8.74021148681641	8.52981472015381	8.6084566116333	8.76272296905518	8.60329532623291
ZBT16_621_633	6.35412406921387	7.240074634552	6.4552116394043	6.19283676147461	6.5753231048584	6.96264600753784	6.54752635955811	6.69569253921509	6.44862413406372	6.66756343841553	6.55030679702759	6.74139833450317	6.34478187561035	6.55487823486328	6.52381992340088	6.51889324188232	6.45864963531494	6.16418409347534	6.24621343612671	6.51057958602905	6.19988918304443	6.37829256057739	6.53759384155273	6.5682954788208	6.62652587890625	6.53195285797119	6.53822755813599	6.92105340957642	6.68107652664185	6.57529258728027	6.97589111328125	6.45078563690186	6.90134334564209	6.4248743057251	7.05457401275635	6.41330146789551	6.95519208908081	6.22334241867065	6.24607849121094	6.3194522857666	6.42183685302734	6.62103748321533	6.31583023071289	6.39048385620117	6.42556047439575	6.42053699493408	6.48805665969849	6.93495082855225	6.32471179962158
[truncated: 1 more columns]
