# Supplementary material for: Kinase activity profiling in renal cell carcinoma, benign renal tissue and in response to four different tyrosine kinase inhibitors
Source: Oncotarget. 2022 Aug 4;13:970–81. doi: 10.18632/oncotarget.28257 (PMC9450987; doi:10.18632/oncotarget.28257)
Supplement: Supplementary file 6 [file oncotarget-13-28257-s006.xls]

## Sheet: Ark1
Control and compound_dataset2: Tyrosine kinase substrate log2 values of cancer tissue treated with four different tyrosine kinase inhibitors. Ctrl: cancer samples treated with DMSO. Tivo:tivozanib, cabo: cabozantinib, sut: sunitinib
Sample	kc1009_cabo	kc1009_ctrl	kc1009_pazo	kc1009_sut	kc1009_tivo	kc1013_cabo	kc1013_ctrl	kc1013_pazo	kc1013_sut	kc1013_tivo	kc111_cabo	kc111_ctrl	kc111_pazo	kc111_sut	kc111_tivo	kc114_cabo	kc114_ctrl	kc114_pazo	kc114_sut	kc114_tivo	kc164_cabo	kc164_ctrl	kc164_pazo	kc164_sut	kc164_tivo	kc183_cabo	kc183_ctrl	kc183_pazo	kc183_sut	kc183_tivo	kc191_cabo	kc191_ctrl	kc191_pazo	kc191_sut	kc191_tivo	kc199_cabo	kc199_ctrl	kc199_pazo	kc199_sut	kc199_tivo	kc19_cabo	kc19_ctrl	kc19_pazo	kc19_sut	kc19_tivo	kc260_cabo	kc260_ctrl	kc260_pazo	kc260_sut
ID	cancer	cancer	cancer	cancer	cancer	cancer	cancer	cancer	cancer	cancer	cancer	cancer	cancer	cancer	cancer	cancer	cancer	cancer	cancer	cancer	cancer	cancer	cancer	cancer	cancer	cancer	cancer	cancer	cancer	cancer	cancer	cancer	cancer	cancer	cancer	cancer	cancer	cancer	cancer	cancer	cancer	cancer	cancer	cancer	cancer	cancer	cancer	cancer	cancer
41_654_666	9.39665031433105	9.45087432861328	9.43809509277344	9.51754283905029	9.40497303009033	9.5008020401001	9.6519660949707	9.53114795684814	9.69493770599365	9.55972194671631	9.60058784484863	9.57373809814453	9.61467170715332	9.59185981750488	9.67489242553711	9.50597953796387	9.3796215057373	9.58441925048828	9.53945446014404	9.78604316711426	9.77499198913574	9.39931678771973	9.72475814819336	9.62607002258301	9.64565277099609	9.68011283874512	9.64785194396973	9.77949047088623	9.73929405212402	9.40199375152588	9.7300386428833	9.51177883148193	9.72423934936523	9.63649368286133	9.45944118499756	9.6550407409668	9.59295654296875	9.62974166870117	9.65969657897949	9.55838584899902	9.81222820281982	9.65197563171387	9.5600700378418	9.78859043121338	9.80272960662842	9.54851531982422	9.4950008392334	9.55657386779785	9.53859519958496
ACHD_383_395	6.33870458602905	6.36923885345459	6.20708179473877	6.3032865524292	5.67190170288086	5.59157562255859	5.96153736114502	5.21972751617432	5.73339223861694	4.65589904785156	6.11681842803955	6.34442377090454	6.11022806167603	6.28150939941406	6.05057287216187	6.28895854949951	6.37664651870728	6.26659202575684	6.3206844329834	5.89085149765015	6.03148603439331	6.88716173171997	6.4259614944458	6.88592910766602	5.60960388183594	6.55353879928589	6.44965267181396	6.3993763923645	6.48547029495239	6.35983467102051	6.1615514755249	6.0697455406189	5.95052099227905	5.9995641708374	5.59170484542847	6.21695423126221	6.26275968551636	6.15417623519897	6.10611581802368	5.90298461914063	6.0440526008606	6.17508268356323	6.01365566253662	6.29113435745239	6.15590286254883	5.88016605377197	6.48644542694092	5.97730827331543	6.26220607757568
ANXA1_14_26	9.38749313354492	9.11396980285645	9.14812564849854	9.21403694152832	9.04530429840088	8.66061019897461	8.72719383239746	8.41862678527832	8.61036491394043	8.19105815887451	9.16812896728516	8.96446514129639	9.05647277832031	9.01135349273682	9.1555233001709	9.16647529602051	9.07394218444824	9.19000434875488	9.07783699035645	9.22397136688232	9.3430233001709	9.19430065155029	9.1536750793457	9.1733341217041	9.34199714660645	8.60862445831299	8.84188747406006	8.55414390563965	8.6795539855957	8.21309661865234	9.0451774597168	8.94995880126953	8.94473457336426	9.0068826675415	9.04746341705322	8.88032341003418	9.09409523010254	8.88148307800293	8.96687984466553	8.85613441467285	9.11197471618652	9.16921615600586	9.03097629547119	9.2037410736084	9.10217952728271	9.27693367004395	9.20622253417969	9.25736808776855	9.25084209442139
ANXA2_17_29	6.34483957290649	6.95528554916382	6.47778081893921	6.84140300750732	6.27945518493652	6.68901395797729	6.75849914550781	6.60086917877197	6.66250705718994	6.76475286483765	7.13940525054932	7.1947979927063	6.9800329208374	7.15651655197144	6.73172473907471	6.89201593399048	6.99924039840698	7.02305793762207	7.00379323959351	6.90210199356079	6.88902521133423	6.37745761871338	6.52409029006958	6.22682666778564	6.20523262023926	7.33216381072998	6.96608924865723	6.42370891571045	6.91078615188599	6.71065711975098	7.20149707794189	6.76462364196777	7.22796392440796	6.76654672622681	6.17825412750244	7.21863555908203	7.04317569732666	7.09426403045654	6.9978494644165	6.79726219177246	6.94923305511475	7.00299215316772	6.82449531555176	7.07628059387207	7.24214935302734	6.76311683654785	7.10952043533325	6.88059902191162	7.00309658050537
B3AT_39_51	6.58422422409058	6.03437852859497	6.12118053436279	6.29538869857788	6.36791753768921	6.32861661911011	6.11699390411377	6.15902233123779	6.21139860153198	6.60925245285034	6.29961490631104	6.54347801208496	6.20908737182617	6.36216306686401	6.17859077453613	6.3974027633667	6.40746831893921	6.46330976486206	6.36442041397095	6.33355760574341	6.30836200714111	6.25144386291504	6.40507316589355	6.48512077331543	6.30184745788574	6.30994319915771	6.16526699066162	6.2017035484314	6.1072940826416	5.9049596786499	6.57645320892334	6.21345615386963	6.47240400314331	6.54405403137207	6.19662666320801	6.3432788848877	6.23429393768311	6.22587776184082	6.25914001464844	6.18543243408203	6.53223085403442	6.34047508239746	6.56477928161621	6.53421497344971	6.49156045913696	6.45234107971191	6.34889602661133	6.31646537780762	6.32308578491211
C1R_199_211	6.86176490783691	7.10181283950806	7.04677391052246	7.24395656585693	7.49718236923218	6.5210862159729	6.57522392272949	6.7238130569458	6.75559425354004	6.95052099227905	6.6916356086731	6.62390756607056	6.70100402832031	6.48647403717041	7.16264581680298	6.58092927932739	6.38706302642822	6.65319347381592	6.60562896728516	6.9320182800293	6.79194450378418	6.95621681213379	6.96813106536865	7.26140785217285	6.87073993682861	6.20804071426392	6.46423435211182	6.35528755187988	6.35444736480713	6.28634738922119	6.75403022766113	6.93313026428223	6.52403545379639	6.78074550628662	6.87852048873901	6.12288379669189	6.52107906341553	6.21369457244873	6.35376882553101	6.26161289215088	6.61816358566284	6.73246192932129	6.68243932723999	6.54467725753784	6.88668060302734	6.62693405151367	6.51455879211426	6.69095420837402	6.65687799453735
CALM_95_107	6.71483755111694	7.1288480758667	6.52592468261719	6.97866344451904	6.78669118881226	6.9194073677063	6.93644714355469	6.83538150787354	7.21506404876709	6.97162866592407	6.72215127944946	7.14393615722656	6.931067943573	7.09163665771484	6.51945781707764	6.70449447631836	6.85469722747803	6.71685075759888	7.01251602172852	6.65447378158569	7.09237384796143	8.15837669372559	8.01939487457275	8.34602737426758	6.73035621643066	6.57235956192017	7.14354753494263	6.51224088668823	6.85480499267578	6.69674015045166	6.91511106491089	6.92226648330688	6.98572731018066	6.88653945922852	6.74792003631592	6.81788349151611	6.98246669769287	6.93503618240356	6.98333120346069	6.63079118728638	6.84012126922607	7.0348072052002	7.05338144302368	7.22480916976929	6.91595458984375	6.79109477996826	7.20854091644287	7.02469348907471	7.29600286483765
CBL_693_705	8.81538009643555	8.39743041992188	8.55521488189697	8.68523216247559	8.34896183013916	7.39954996109009	7.53004693984985	7.3042311668396	7.59424448013306	6.63945960998535	8.85550594329834	8.77110576629639	8.58807754516602	8.66800117492676	9.1497688293457	8.78688049316406	8.56854915618896	8.76079940795898	8.74076175689697	8.92972660064697	9.03340625762939	8.66851139068604	8.89651870727539	8.84555816650391	8.99109840393066	7.97344255447388	8.15151500701904	7.76852512359619	7.93373775482178	6.92220497131348	9.31218910217285	8.99225997924805	9.13521957397461	9.27856063842773	9.29859066009521	8.03788375854492	8.57441902160645	8.1370964050293	8.3855037689209	8.3103084564209	8.25650215148926	8.18264293670654	8.17015743255615	8.27497959136963	8.17347621917725	8.95003318786621	8.91247367858887	8.87210655212402	9.02138042449951
CD3Z_116_128	8.02748203277588	8.02514743804932	7.86716318130493	8.05479145050049	7.57248020172119	7.43278980255127	7.57164573669434	7.61010551452637	7.62119436264038	7.19873380661011	8.19819831848145	8.4512357711792	8.21385669708252	8.19496250152588	7.91376399993896	8.19997119903564	8.37971115112305	8.20327472686768	8.17111492156982	7.94804620742798	7.78993320465088	7.68845367431641	7.61879348754883	7.39008760452271	7.44430541992188	7.09342527389526	7.89190530776978	7.36830902099609	7.48332500457764	6.9985499382019	7.89527273178101	8.11312770843506	8.16295051574707	7.99819803237915	7.61741924285889	7.8404016494751	8.05151557922363	7.77225780487061	7.94733619689941	7.30681991577148	8.33013916015625	8.39561080932617	8.37887382507324	8.28155899047852	8.33951950073242	8.01059532165527	8.11966037750244	8.05264377593994	8.07561683654785
CD3Z_146_158	6.72029876708984	6.86788558959961	6.74134492874146	7.09309244155884	6.38162851333618	6.67509746551514	6.6896858215332	6.70059299468994	6.84114360809326	6.7320442199707	7.15171098709106	7.26087427139282	6.97217845916748	7.29524230957031	6.46263360977173	7.18454504013062	7.18497753143311	7.45148229598999	6.9774112701416	7.09088373184204	6.5871410369873	6.62947559356689	6.64294910430908	6.54050350189209	6.41717910766602	6.55934190750122	6.86840009689331	6.58388376235962	6.97530174255371	6.42161226272583	7.044358253479	7.33823585510254	7.36606502532959	7.674072265625	6.25340700149536	6.76913738250732	7.1051664352417	6.89642810821533	6.79386377334595	6.36748123168945	7.03558015823364	6.99786853790283	7.14955043792725	6.92534208297729	6.80823040008545	7.20979642868042	7.17163562774658	7.21257305145264	7.18994903564453
CDK2_8_20	9.47692108154297	10.3686275482178	10.4404649734497	10.4921560287476	10.4044599533081	10.4710416793823	10.491039276123	10.5646486282349	10.3317794799805	10.3933420181274	10.5740585327148	10.7088222503662	10.4104909896851	10.3611841201782	10.5971698760986	10.5790424346924	10.3020629882813	10.5425596237183	10.5295724868774	10.6119089126587	10.7547883987427	10.0642719268799	10.3705377578735	9.93947219848633	10.5244407653809	10.6738128662109	10.6745147705078	10.6376886367798	10.6972236633301	10.3941974639893	10.5889291763306	10.2003126144409	10.6103019714355	10.4516592025757	10.3612594604492	10.7391815185547	10.6182670593262	10.7043437957764	10.6564359664917	10.6866264343262	11.0435018539429	10.7902336120605	10.8094568252563	10.949390411377	11.1893739700317	10.4826993942261	10.3819932937622	10.383731842041	10.4138660430908
CDK7_157_169	6.45964002609253	6.43478345870972	6.45515441894531	6.46703386306763	6.47458076477051	7.24408483505249	7.17515850067139	7.17891979217529	7.05323934555054	7.35955953598022	6.383864402771	6.21437120437622	6.43487405776978	6.62732219696045	6.03502893447876	6.3657021522522	6.34032869338989	6.16541385650635	6.30247831344604	6.38965272903442	6.55068111419678	6.50621318817139	6.38903427124023	6.37889432907104	6.66048431396484	7.8960223197937	7.12948799133301	7.51680278778076	7.53806734085083	8.00897598266602	6.48201942443848	6.13460111618042	6.26866149902344	6.355384349823	6.41392993927002	7.33895683288574	6.84444856643677	7.33548831939697	7.15684938430786	7.76855230331421	6.52092409133911	6.50594472885132	6.55542898178101	6.57545804977417	6.46796131134033	6.67649841308594	6.65080070495605	6.59467315673828	6.43240833282471
CRK_214_226	6.74563694000244	7.05334758758545	7.26656007766724	7.1408166885376	6.66404962539673	6.78944444656372	6.54458236694336	6.68500089645386	6.71395778656006	6.86772441864014	6.91584300994873	7.10707473754883	6.96754503250122	6.80391359329224	6.46153163909912	6.94493770599365	6.98840618133545	6.84624528884888	6.82375240325928	6.63476800918579	6.46479034423828	6.61137008666992	6.5533561706543	6.7921314239502	6.40566349029541	5.79162788391113	6.60958957672119	6.20624017715454	6.43878984451294	5.53513383865356	7.30177593231201	7.12980699539185	7.36606502532959	7.47991323471069	6.85028696060181	6.32039070129395	6.85171747207642	6.53595685958862	6.77778577804565	6.23576164245605	6.72749280929565	6.90860223770142	6.79973554611206	6.61222410202026	6.49318170547485	6.69751739501953	6.84402322769165	7.00539875030518	6.73537540435791
CTNB1_79_91	7.21767854690552	8.04080390930176	8.07976341247559	8.07230567932129	8.04264259338379	7.61899375915527	7.85463047027588	7.8932900428772	7.94010019302368	7.67184782028198	8.09212493896484	8.26494598388672	8.19276428222656	8.07388401031494	7.87819623947144	8.20104789733887	8.07029914855957	8.22406101226807	8.05580425262451	7.91448211669922	7.76632070541382	7.84171390533447	7.81065893173218	7.96108198165894	7.69325685501099	7.62333106994629	7.90306758880615	7.59371900558472	7.80990219116211	6.77005672454834	8.08597183227539	8.21270561218262	8.09583377838135	8.10117816925049	7.5212836265564	7.88308954238892	8.13036632537842	8.02977561950684	7.95950317382813	7.54998016357422	7.94662666320801	7.99294662475586	7.93943357467651	7.93499755859375	7.83357763290405	8.26025009155273	8.07996940612793	8.23407554626465	8.0438232421875
DCX_109_121	6.41573905944824	7.24716806411743	7.2930703163147	7.31388568878174	7.28250741958618	7.6919732093811	7.85705900192261	7.63668155670166	7.91550588607788	7.81059598922729	7.12161731719971	7.23502683639526	7.16239023208618	7.17104196548462	7.16264581680298	7.09027433395386	7.13290786743164	6.78373193740845	7.1209979057312	6.75383806228638	6.95159149169922	7.18325901031494	7.00437259674072	7.09432697296143	7.07019519805908	8.23100566864014	7.73284959793091	8.09698104858398	7.98318862915039	8.42331695556641	7.29553079605103	7.27878570556641	7.33874845504761	7.32657623291016	7.1206431388855	7.7596492767334	7.34183216094971	7.83009958267212	7.78453636169434	7.96211004257202	7.09281539916992	7.1800365447998	6.90470123291016	7.02713823318481	7.03460788726807	7.25307035446167	7.40495014190674	7.14395809173584	7.14070606231689
DYR1A_312_324	6.90432453155518	6.99057579040527	7.0194993019104	6.91962814331055	6.79714918136597	6.77940893173218	7.21142864227295	6.69748210906982	6.98076105117798	6.30632400512695	7.09984397888184	7.32026433944702	7.15095186233521	7.10766649246216	7.05258893966675	7.06465625762939	7.18801355361938	7.07342386245728	6.9662070274353	6.54989862442017	6.78369188308716	7.36320734024048	7.10225105285645	7.30859470367432	6.6800217628479	7.68762397766113	7.55112934112549	7.75475597381592	7.76375293731689	7.77949571609497	6.69014930725098	7.23559188842773	7.02323722839355	6.71423959732056	6.87025165557861	7.21637153625488	7.10107612609863	7.51916122436523	7.32685852050781	7.49860668182373	6.89473247528076	7.1436243057251	6.93763732910156	7.07951593399048	7.00155162811279	6.83578300476074	7.14032649993896	7.08244848251343	7.09142112731934
EGFR_1103_1115	6.87376022338867	7.46189165115356	7.23639011383057	7.63692712783813	7.36259269714355	7.30260276794434	7.51692390441895	7.83104658126831	7.43804693222046	7.88114404678345	7.66988325119019	7.68478393554688	7.61360931396484	7.65431785583496	7.58405447006226	7.45299863815308	7.4074330329895	7.46744823455811	7.44126796722412	7.66257762908936	7.65322113037109	7.55595397949219	7.51718044281006	7.41686201095581	7.35909652709961	7.84022426605225	7.57154369354248	7.60266399383545	7.61875629425049	7.56374931335449	7.47329425811768	7.3012261390686	7.6697211265564	7.40724468231201	7.50813388824463	7.72469806671143	7.73148345947266	7.80897331237793	7.68956089019775	7.60008907318115	7.84523773193359	7.92340040206909	7.9859733581543	7.81380653381348	7.77865076065063	7.51337909698486	7.64872598648071	7.5003776550293	7.47998523712158
EGFR_1165_1177	7.69434690475464	7.71487379074097	7.84119272232056	7.87961483001709	7.99567794799805	7.62665271759033	7.44619750976563	7.61604738235474	7.45283269882202	7.68983507156372	7.67028379440308	7.37661504745483	7.47238445281982	7.65469980239868	8.15954971313477	7.48127746582031	7.26580429077148	7.65540599822998	7.46207857131958	8.08774185180664	7.9003381729126	7.5088062286377	7.60244369506836	7.54864835739136	8.13302230834961	7.35670900344849	7.45115041732788	7.17720508575439	7.32326364517212	7.57085514068604	7.98896074295044	7.84293174743652	7.79099178314209	7.84526300430298	8.19787693023682	7.24987983703613	7.54884243011475	7.31727743148804	7.44520330429077	7.35695552825928	7.4307017326355	7.47340297698975	7.37148237228394	7.34140062332153	7.48114633560181	7.62631416320801	7.45248460769653	7.61284112930298	7.58132934570313
EGFR_1190_1202	6.98061084747314	7.33366346359253	7.29227256774902	7.4625940322876	6.82383871078491	6.94142150878906	7.25841045379639	6.92646408081055	6.88630676269531	6.54996490478516	7.02971601486206	7.19054269790649	7.19548320770264	7.4899640083313	7.01367092132568	6.99362564086914	7.15384817123413	7.08994579315186	7.03982973098755	6.76979780197144	7.30889415740967	8.1963415145874	8.19748878479004	8.54128074645996	6.77643775939941	6.98227310180664	7.11094284057617	6.82471323013306	7.2104811668396	6.51619815826416	7.18168592453003	7.65337419509888	7.35617828369141	7.58961009979248	7.00219631195068	6.93451118469238	7.25848865509033	6.96973419189453	7.27589797973633	6.72236394882202	6.84616279602051	6.9295859336853	7.08773565292358	7.01983308792114	6.67884540557861	7.07297229766846	7.2665901184082	7.29886054992676	7.4659218788147
EGFR_862_874	6.61649942398071	6.5185341835022	6.55799627304077	6.28615808486938	6.58290147781372	6.21309471130371	5.78653955459595	5.70463514328003	5.95116376876831	5.74549627304077	6.60946130752563	6.55290699005127	6.4280891418457	6.2410044670105	6.88405513763428	6.69720363616943	6.51786756515503	6.72099542617798	6.58392715454102	6.7870945930481	6.71074628829956	6.3488941192627	6.2565803527832	6.10795068740845	6.67177534103394	5.05569696426392	6.02402925491333	5.53126335144043	5.46101379394531	5.65550422668457	6.45092868804932	6.07067584991455	6.61213874816895	6.12857055664063	6.7514009475708	5.94188499450684	6.29852294921875	5.94516181945801	5.99831914901733	5.79323196411133	6.95844411849976	6.93125629425049	7.01251459121704	6.79280281066895	7.16490030288696	6.69349956512451	6.39010381698608	6.62749767303467	6.49905443191528
EPHA1_774_786	10.864785194397	10.4735870361328	10.5720844268799	10.4922657012939	10.2401866912842	10.2946805953979	10.1767559051514	10.2132234573364	10.0414695739746	10.0020618438721	10.5665416717529	10.3764524459839	10.3190202713013	10.2554788589478	10.6001873016357	10.6096239089966	10.4334735870361	10.7721109390259	10.4720935821533	10.8237218856812	10.7026100158691	10.3100395202637	10.3384666442871	10.1566429138184	10.7586517333984	10.2953042984009	10.3165302276611	10.0605049133301	10.2237510681152	9.91367149353027	10.1812715530396	10.1770610809326	10.1412019729614	10.1304540634155	10.249680519104	10.3177795410156	10.4879903793335	10.2140445709229	10.3464126586914	10.3255596160889	10.9410820007324	10.9438171386719	10.9386835098267	10.909143447876	10.9933185577393	10.5391597747803	10.447826385498	10.4388198852539	10.3964748382568
EPHA2_765_777	11.1497278213501	10.7736129760742	10.8335227966309	10.7835540771484	10.4890727996826	10.4780931472778	10.3678550720215	10.2829332351685	10.459056854248	10.208966255188	10.8995342254639	10.7528839111328	10.7145414352417	10.684552192688	10.8114757537842	10.9811067581177	10.7593097686768	10.8679256439209	10.9780826568604	11.0729513168335	11.1061344146729	10.6390781402588	10.7612991333008	10.5041885375977	11.0380783081055	10.640212059021	10.7704029083252	10.4046382904053	10.5701560974121	10.1467094421387	10.6197280883789	10.4797134399414	10.5061054229736	10.5645484924316	10.4270858764648	10.6577816009521	10.8143692016602	10.6123647689819	10.753378868103	10.7297744750977	11.2654047012329	11.1076984405518	11.2697887420654	11.2217483520508	11.348521232605	10.8005237579346	10.7251892089844	10.6926527023315	10.738205909729
EPHA4_589_601	6.54387378692627	6.40784597396851	6.41979742050171	6.40851354598999	6.78669118881226	6.61338329315186	6.62457180023193	6.9796895980835	6.39778232574463	6.73784637451172	6.43812274932861	6.48916149139404	6.34283638000488	6.35395956039429	6.52595281600952	6.36300420761108	6.4253625869751	6.45200872421265	6.43114709854126	6.2362003326416	6.26674842834473	6.50457572937012	6.22992134094238	6.46697425842285	6.68042993545532	6.78501176834106	6.47495460510254	6.52242469787598	6.45851993560791	6.70260047912598	6.53756380081177	6.74125146865845	6.7133469581604	6.49889659881592	6.09183073043823	6.38112545013428	6.53617668151855	6.51921081542969	6.59795761108398	6.47860717773438	6.47943687438965	6.48267078399658	6.31398010253906	6.3631763458252	6.48425388336182	6.39614009857178	6.39671039581299	6.38372659683228	6.34526538848877
EPHA7_607_619	9.81339263916016	9.72152805328369	9.63354015350342	9.69223880767822	9.49910259246826	9.47231197357178	9.48540687561035	9.34259128570557	9.53445053100586	8.9684534072876	9.86683654785156	9.70898056030273	9.80618095397949	9.74526786804199	9.61285209655762	10.0710363388062	10.3100471496582	9.9494104385376	10.0777006149292	9.78332042694092	9.51905155181885	9.55615425109863	9.39323997497559	9.37446975708008	9.63962554931641	9.05255317687988	9.47019863128662	9.15035343170166	9.18512153625488	8.52155494689941	9.35859870910645	9.54706859588623	9.31643772125244	9.39139556884766	9.19326972961426	9.55589866638184	9.67592239379883	9.60910129547119	9.65424346923828	9.16429138183594	9.88885688781738	10.0204610824585	9.9602689743042	9.96714782714844	9.82108974456787	9.75943565368652	9.89816570281982	9.71928215026855	9.69323062896729
EPHB1_771_783	9.88224792480469	10.0226402282715	10.0058069229126	9.99508857727051	9.71917819976807	9.68122386932373	9.73374843597412	9.67320823669434	9.71535015106201	9.27023029327393	10.1432437896729	9.99455833435059	10.068018913269	9.97893142700195	9.93676090240479	10.2775049209595	10.1661901473999	10.2628898620605	10.1733741760254	10.1607437133789	10.0552196502686	10.1322269439697	9.96686172485352	10.0644721984863	9.99044036865234	9.51787090301514	9.9045467376709	9.56187629699707	9.69271659851074	8.99730682373047	9.6519250869751	9.85296726226807	9.67889213562012	9.74567031860352	9.44686317443848	9.90141105651855	10.032283782959	9.91841888427734	9.96448230743408	9.62579154968262	10.1649017333984	10.1447582244873	10.2874526977539	10.1831407546997	10.1980876922607	10.0447750091553	10.086181640625	10.0229663848877	10.0044651031494
EPHB4_583_595	6.23731565475464	6.20088958740234	6.43124008178711	6.02427911758423	6.46790027618408	6.55761051177979	6.4094352722168	6.38950109481812	6.57723188400269	6.27535676956177	6.07810115814209	6.23256492614746	6.30683708190918	6.31546592712402	5.75539636611938	6.32668209075928	6.25785779953003	6.30980205535889	6.29010391235352	6.22262096405029	6.19497966766357	6.17318344116211	6.20985984802246	6.29162406921387	6.35332727432251	6.71870946884155	6.43526697158813	6.41479635238647	6.50896072387695	6.8089861869812	5.87182378768921	6.19520854949951	5.94786882400513	5.70406103134155	5.90600538253784	6.44336318969727	6.26980876922607	6.49875354766846	6.5016770362854	6.28164100646973	6.14251375198364	6.1492714881897	6.28866863250732	6.25879621505737	6.23931169509888	6.2789945602417	6.18165493011475	6.3265585899353	6.11055660247803
EPOR_361_373	8.31269359588623	9.17047691345215	9.1825704574585	9.19279193878174	9.0496072769165	8.96583271026611	9.06121635437012	8.90988826751709	8.92425537109375	8.75415325164795	9.26730728149414	9.30725193023682	9.23418712615967	9.21897315979004	9.11673355102539	9.34849262237549	9.24582672119141	9.34924793243408	9.19445991516113	9.23227214813232	9.26407623291016	9.17718887329102	9.24315643310547	9.18060684204102	8.99237251281738	8.98390579223633	9.25972366333008	9.06817245483398	9.13853168487549	8.75087356567383	9.08925724029541	9.14861583709717	9.2490348815918	9.13939476013184	8.80662536621094	9.25032806396484	9.27156639099121	9.17206382751465	9.31304931640625	8.9730806350708	9.39487743377686	9.37918186187744	9.32028007507324	9.24797630310059	9.20355987548828	9.17728328704834	9.18349075317383	9.18727684020996	9.20387840270996
EPOR_419_431	7.97494792938232	8.74603366851807	8.73801231384277	8.72206401824951	8.62100982666016	8.5446949005127	8.49794387817383	8.37433338165283	8.31413841247559	8.41060543060303	8.75281238555908	8.5896692276001	8.66046142578125	8.59611320495605	8.78151226043701	8.7972412109375	8.81186771392822	8.68939208984375	8.66072082519531	8.70741939544678	8.77574062347412	8.88546562194824	8.63564395904541	8.62201404571533	8.83488845825195	8.35760688781738	8.61079120635986	8.31239891052246	8.40156745910645	8.09931564331055	8.27818870544434	8.47318744659424	8.12323570251465	8.26530647277832	8.20102214813232	8.63453483581543	8.71421813964844	8.62080574035645	8.61708068847656	8.42928504943848	8.93450450897217	9.09648895263672	8.92147827148438	8.8750638961792	8.87557029724121	8.65107536315918	8.6740255355835	8.60674476623535	8.44656753540039
ERBB2_1241_1253	8.63425827026367	8.4910364151001	8.77693939208984	8.65017318725586	8.59261512756348	8.50063610076904	8.40902137756348	8.63299083709717	8.42076969146729	8.18668270111084	8.50849723815918	8.22383689880371	8.5204553604126	8.5239372253418	8.65327167510986	8.44441032409668	8.25181674957275	8.59023857116699	8.34803485870361	8.51163387298584	8.35145950317383	8.67450046539307	8.50345134735107	8.81671714782715	8.41239643096924	7.52443695068359	8.06641483306885	7.62362384796143	7.92141819000244	7.30327415466309	8.44186305999756	8.6267614364624	8.39477157592773	8.62875652313232	8.37823009490967	7.86789989471436	8.29929637908936	8.10361862182617	8.24619579315186	7.72319507598877	8.29731273651123	8.10404300689697	8.29138851165771	8.11362838745117	8.11830043792725	8.59878063201904	8.30568313598633	8.54735565185547	8.47927665710449
ERBB2_870_882	8.46497535705566	7.99074220657349	8.22336959838867	8.07342910766602	8.0487003326416	7.90921401977539	7.69122505187988	7.98672723770142	7.52294683456421	7.75991344451904	8.15246963500977	7.91220045089722	7.97974061965942	7.77950191497803	8.51526165008545	8.03152942657471	7.87855815887451	8.11268329620361	7.93499231338501	8.35138988494873	8.30099105834961	7.85015201568604	7.99116134643555	7.75746917724609	8.65463447570801	7.41765403747559	7.63700485229492	7.02254867553711	7.48696708679199	7.11197996139526	8.13423156738281	7.89928579330444	8.01681041717529	7.9847583770752	8.45937538146973	7.5799617767334	7.90841197967529	7.58045768737793	7.57280445098877	7.71595096588135	8.24204254150391	8.16886901855469	8.09398460388184	8.09406471252441	8.25549411773682	8.27807140350342	7.98230075836182	8.09069633483887	8.02291870117188
ERBB4_1181_1193	6.79557323455811	6.58200693130493	6.76699209213257	6.56526470184326	6.50117254257202	6.15938282012939	6.33124732971191	6.22519254684448	6.40937328338623	5.68065500259399	6.82092618942261	6.74779224395752	6.61896514892578	6.77778959274292	6.96218156814575	6.71805047988892	6.6948070526123	6.76004552841187	6.36384057998657	6.58413505554199	6.31202697753906	6.78046226501465	6.80755472183228	7.03327417373657	6.49074840545654	6.05265474319458	6.0089168548584	5.96180534362793	5.98819398880005	5.8374605178833	6.80454254150391	6.63019323348999	6.87340974807739	6.46892547607422	6.97389602661133	6.43719291687012	6.36075830459595	6.07029056549072	6.05257034301758	5.70623922348022	6.67337083816528	6.52710962295532	6.64634799957275	6.61025905609131	6.74880599975586	6.55867385864258	6.62727928161621	6.71498918533325	6.70391321182251
ERBB4_1277_1289	8.03381538391113	7.74032545089722	7.74537324905396	7.90601921081543	7.95612287521362	7.61570072174072	7.54678630828857	7.00034952163696	7.53704118728638	7.89910173416138	7.4453592300415	7.32299900054932	7.45512437820435	7.47688293457031	7.88040781021118	7.2164134979248	7.14715003967285	7.58751964569092	7.32565259933472	7.88101005554199	7.89556837081909	8.28620433807373	8.37643051147461	8.52144241333008	8.0341739654541	6.90867757797241	7.06571578979492	6.85160207748413	6.91951370239258	6.67579460144043	7.79973649978638	7.70354318618774	7.69849824905396	7.89382696151733	8.11128711700439	6.94554138183594	7.31898641586304	7.09566020965576	7.2366795539856	7.00775718688965	7.4167914390564	7.50208950042725	7.46090078353882	7.59434843063354	7.43696069717407	7.49120569229126	7.44516754150391	7.60443878173828	7.66698265075684
FAK1_569_581	6.69287824630737	7.32203435897827	7.23721218109131	7.39313268661499	7.11022186279297	7.54504776000977	7.731276512146	7.76000070571899	7.48823738098145	7.91893815994263	7.3798451423645	7.68983364105225	7.33408403396606	7.24546384811401	7.33189725875854	7.06797933578491	7.1535906791687	7.03877687454224	7.2375431060791	7.08586025238037	7.62910604476929	7.60364866256714	7.75527667999268	7.88435220718384	7.35473346710205	7.8908257484436	7.44818258285522	7.73555612564087	7.57764387130737	7.89705181121826	7.73362445831299	7.29155492782593	7.80506801605225	7.6269211769104	7.88255548477173	7.62782859802246	7.44460344314575	7.64665794372559	7.65324592590332	7.83510780334473	7.29147005081177	7.33728694915771	7.26276111602783	7.48089599609375	7.36968278884888	7.27848434448242	7.50973796844482	7.31778240203857	7.59568881988525
FAK2_572_584	9.51512622833252	9.19468116760254	9.27338886260986	9.35639381408691	9.23955535888672	9.20002365112305	9.10619354248047	9.21889209747314	9.15091991424561	9.03084945678711	9.26659870147705	9.01247787475586	9.24602222442627	9.1700325012207	9.32845497131348	9.24577331542969	9.29018020629883	9.30963134765625	9.24023818969727	9.40275573730469	9.25273513793945	9.07855033874512	9.14921760559082	9.09583568572998	9.36130332946777	9.12974071502686	9.08347225189209	9.20194435119629	9.12374305725098	9.144944190979	9.32227897644043	9.22783946990967	9.08384895324707	9.19325160980225	9.38443374633789	9.41003894805908	9.15325164794922	9.28098583221436	9.32357597351074	9.30739212036133	8.87133502960205	8.91219902038574	8.78775405883789	8.89161586761475	8.83024978637695	9.30739212036133	9.2161693572998	9.29090690612793	9.29988670349121
FER_707_719	9.32826232910156	9.49656200408936	9.45943927764893	9.44144630432129	9.36139106750488	9.14711761474609	9.149338722229	9.31107139587402	9.27995681762695	9.08927440643311	9.49124240875244	9.45783996582031	9.49419975280762	9.4337215423584	9.35480213165283	9.49551486968994	9.49162769317627	9.53243064880371	9.40986442565918	9.35573196411133	9.41090393066406	9.17097282409668	9.18277168273926	9.07456207275391	9.31133270263672	9.23842620849609	9.41439628601074	9.3268518447876	9.28573608398438	8.95571136474609	9.33058643341064	9.44437217712402	9.3093376159668	9.24784374237061	9.03486156463623	9.5230827331543	9.43603706359863	9.53364562988281	9.5216760635376	9.25137710571289	9.57330989837646	9.51172161102295	9.47289657592773	9.44898509979248	9.58501243591309	9.41920471191406	9.46313858032227	9.48857688903809	9.77903747558594
FES_706_718	10.2017993927002	10.4631481170654	10.6353511810303	10.539568901062	10.4110765457153	10.3956241607666	10.2905197143555	10.3504076004028	10.3232316970825	10.0102844238281	10.5876064300537	10.4094696044922	10.6201572418213	10.5439405441284	10.451376914978	10.7756013870239	10.6747426986694	10.7788677215576	10.6105947494507	10.5575590133667	10.5556964874268	10.3107500076294	10.2298374176025	10.1028861999512	10.5060138702393	10.2140493392944	10.4878358840942	10.3168087005615	10.3949356079102	9.86221504211426	10.0755777359009	10.3747339248657	10.0685062408447	10.1339654922485	9.87132930755615	10.6364650726318	10.5189867019653	10.5753421783447	10.5507621765137	10.1885509490967	10.746057510376	10.6996583938599	10.7130584716797	10.4783573150635	10.7101678848267	10.6020793914795	10.433217048645	10.5384540557861	10.5858402252197
FGFR1_761_773	7.00653791427612	7.62959051132202	7.7249002456665	7.80504465103149	7.5285210609436	6.96631717681885	7.19169902801514	7.1279993057251	7.23882722854614	6.37630701065063	7.48952341079712	7.34030628204346	7.50711059570313	7.65813589096069	7.49329090118408	7.35144329071045	7.43931531906128	7.60318660736084	7.30083894729614	7.42869234085083	7.1772198677063	8.00937080383301	7.87622833251953	8.17985343933105	7.15274429321289	6.49492073059082	7.07115936279297	6.67553806304932	6.96923828125	6.14059352874756	7.37712526321411	7.75225448608398	7.43618154525757	7.56282758712769	7.41956281661987	6.86265087127686	7.29333782196045	7.53473377227783	7.08747434616089	6.30840110778809	7.01925563812256	7.23630428314209	7.19120264053345	7.0821008682251	7.15811729431152	7.46536684036255	7.35892248153687	7.63616895675659	7.64709234237671
FGFR2_762_774	8.74213218688965	8.70144176483154	8.90263366699219	8.97651672363281	8.70163249969482	8.60582447052002	8.55683898925781	8.5763988494873	8.63918972015381	8.40681171417236	8.703049659729	8.53271198272705	8.80588245391846	8.71498966217041	8.6237907409668	8.52983665466309	8.44022369384766	8.74126720428467	8.51780414581299	8.83055877685547	8.82501602172852	9.13085174560547	9.11074638366699	9.27249908447266	8.98908233642578	7.63378286361694	8.31655406951904	7.97900390625	8.28508472442627	7.75214433670044	8.80712127685547	9.01173210144043	8.92176532745361	8.92170715332031	8.89314842224121	8.39214134216309	8.61718082427979	8.4263277053833	8.54802513122559	8.48832416534424	8.27785110473633	8.42635440826416	8.3682918548584	8.26530075073242	8.43509006500244	8.8916187286377	8.55549430847168	8.92373466491699	8.8536958694458
FGFR3_753_765	8.66570854187012	8.4941234588623	8.59517383575439	8.53815078735352	8.4332160949707	8.03316497802734	8.13966178894043	7.9337682723999	8.01920890808105	7.56743860244751	8.45347499847412	8.24923038482666	8.49185276031494	8.57108211517334	8.69920444488525	8.45284271240234	8.37399864196777	8.49660682678223	8.36520004272461	8.53297996520996	8.53357410430908	8.8895320892334	8.84706878662109	9.1228494644165	8.61810684204102	7.7911696434021	8.11384010314941	7.63310718536377	7.97183132171631	7.00143527984619	8.54956340789795	8.59960651397705	8.53933048248291	8.61983966827393	8.70633602142334	8.03689670562744	8.31531810760498	8.22379875183105	8.22634887695313	7.94850540161133	8.17342948913574	8.30088996887207	8.2216100692749	8.12535667419434	8.07823467254639	8.60902118682861	8.4163703918457	8.70099353790283	8.56562805175781
FRK_380_392	11.9565229415894	11.5403509140015	11.7631120681763	11.7561550140381	11.6563682556152	11.6037855148315	11.4304733276367	11.5457096099854	11.3847169876099	11.4724149703979	11.7458972930908	11.4385166168213	11.5996723175049	11.5136585235596	11.7406520843506	11.7089052200317	11.5812845230103	11.6955728530884	11.5989112854004	11.7330493927002	11.7871723175049	11.4905853271484	11.5335474014282	11.3971071243286	11.7911949157715	11.6004400253296	11.61008644104	11.5349884033203	11.7108840942383	11.2738637924194	11.3043060302734	11.2691431045532	11.2724304199219	11.2407369613647	11.2455835342407	11.7141666412354	11.5970325469971	11.6460075378418	11.7000713348389	11.569016456604	12.0423316955566	11.8059492111206	11.8665533065796	11.8908500671387	12.0377788543701	11.7203950881958	11.4070606231689	11.6413841247559	11.556324005127
INSR_992_1004	7.64468002319336	7.47891330718994	7.40453100204468	7.51690673828125	7.21737098693848	7.35298871994019	7.07844352722168	6.677170753479	7.44016695022583	7.25742292404175	7.15011024475098	7.0148286819458	7.30724239349365	7.28492021560669	7.40273189544678	7.04754018783569	6.91650629043579	7.13182830810547	7.24654006958008	7.27756023406982	7.46908283233643	8.23567676544189	8.17656135559082	8.46188735961914	7.43802261352539	6.25532865524292	6.71248483657837	6.37029647827148	6.41192245483398	5.94823932647705	7.12103509902954	7.36755323410034	7.09915113449097	7.3551664352417	7.07889556884766	6.4406852722168	6.94452619552612	6.75513172149658	6.981125831604	6.41976356506348	6.98206424713135	7.09908962249756	7.20139503479004	7.05316352844238	6.88668060302734	7.10103416442871	7.12233638763428	7.30537223815918	7.4413628578186
JAK1_1015_1027	9.42664432525635	9.30029964447021	9.2039041519165	9.22297382354736	8.97797679901123	8.760817527771	8.78608131408691	8.63454723358154	9.00399780273438	8.52232646942139	9.13873958587646	9.04830741882324	9.11065769195557	8.99357128143311	8.88185405731201	9.18572616577148	9.26676940917969	9.19716835021973	9.23233795166016	9.09420871734619	9.19044208526611	9.35750675201416	9.27442359924316	9.2189826965332	9.18945503234863	8.61236572265625	8.97034168243408	8.75922870635986	8.75880527496338	8.28758239746094	8.69729328155518	9.03094959259033	8.73173522949219	8.80825901031494	8.6365213394165	9.01328659057617	9.08398246765137	8.97763252258301	9.12863540649414	8.67556571960449	9.17385292053223	9.23259830474854	9.27746677398682	9.26467323303223	9.20767879486084	9.07518768310547	9.1052417755127	9.12166023254395	9.1253719329834
JAK2_563_577	8.41494083404541	8.32206344604492	8.36693954467773	8.37706279754639	8.35269641876221	8.37534618377686	8.22125053405762	8.28367042541504	8.032639503479	8.18668270111084	8.45102596282959	8.30718517303467	8.41809558868408	8.28113651275635	8.24653625488281	8.48950958251953	8.52996826171875	8.50926303863525	8.5500373840332	8.39029407501221	8.26195526123047	7.86787843704224	7.95294189453125	7.64868354797363	8.36696434020996	7.9699068069458	8.19254970550537	8.08975028991699	7.98168182373047	7.8735613822937	8.35315990447998	8.30989837646484	8.28768062591553	8.19074058532715	8.02404880523682	8.44270515441895	8.33435153961182	8.38895606994629	8.3152904510498	8.225341796875	8.37666702270508	8.36752414703369	8.26186752319336	8.32139015197754	8.27860736846924	8.42928695678711	8.31290435791016	8.30003261566162	8.31330871582031
K2C6B_53_65	7.04801177978516	7.97060108184814	7.91177415847778	7.6339898109436	7.78387260437012	7.8700852394104	8.2327880859375	8.28823566436768	8.23065090179443	8.14134502410889	7.6929759979248	7.80872011184692	7.85478639602661	7.89322137832642	7.81559705734253	7.71582365036011	7.64844799041748	7.50179290771484	7.68112277984619	7.65428733825684	7.81660604476929	8.12768459320068	8.00431728363037	8.10747146606445	7.75232028961182	8.6542797088623	8.30847072601318	8.72300910949707	8.66721534729004	8.89544105529785	8.10996532440186	8.17699813842773	7.93600702285767	8.10055160522461	8.094557762146	8.4590892791748	8.16658115386963	8.56241798400879	8.4496955871582	8.53885173797607	7.2976336479187	7.40804719924927	7.4538140296936	7.45374250411987	7.28080415725708	7.96511363983154	8.18008136749268	8.04141044616699	8.02981758117676
K2C8_425_437	6.32640886306763	7.02868604660034	7.06834173202515	6.60782527923584	6.78669118881226	6.7354564666748	6.99795150756836	6.94341039657593	7.16051387786865	6.6132984161377	6.96478796005249	6.92810916900635	7.14115619659424	6.99875688552856	6.83142852783203	6.88706159591675	6.89540910720825	6.79649686813354	6.87546825408936	6.5105357170105	6.78872203826904	6.84922313690186	6.75069570541382	6.73665046691895	6.5476450920105	7.03678703308105	7.11109685897827	7.27461433410645	7.07926464080811	7.08814144134521	6.96846532821655	7.00352573394775	7.07733392715454	6.70895051956177	6.98021650314331	6.94276428222656	7.06446361541748	7.18240356445313	7.03022336959839	7.34111738204956	6.83446884155273	6.89846086502075	6.93879079818726	6.76955461502075	6.80750560760498	6.95261287689209	7.14340019226074	7.00980949401855	6.81993198394775
KSYK_518_530	7.12400341033936	7.3122878074646	7.35505151748657	7.22098970413208	7.33281946182251	7.29998159408569	7.06171703338623	6.84274101257324	7.38094663619995	7.42046737670898	7.11239194869995	7.36669540405273	7.13259935379028	7.21252107620239	7.47371673583984	7.07419633865356	7.11594486236572	7.15870666503906	7.06366634368896	7.04650688171387	7.31630611419678	7.57021331787109	7.6249623298645	7.76018810272217	7.10798931121826	7.07354164123535	7.08131647109985	7.09797811508179	7.14074945449829	6.94341707229614	7.49398040771484	7.27083778381348	7.56571245193481	7.50709104537964	7.75683069229126	7.24320554733276	7.34526681900024	7.26608085632324	7.32160806655884	7.44117832183838	6.83850765228271	7.06980848312378	6.93763732910156	6.81983423233032	7.02935361862183	7.10241746902466	7.31130218505859	7.2922511100769	7.5059757232666
LAT_194_206	8.20559787750244	7.53809022903442	7.94048023223877	7.88088226318359	7.98155069351196	6.79444694519043	6.79459190368652	6.69280815124512	7.32989645004272	6.70870590209961	7.84875869750977	7.55143547058105	7.60401344299316	7.78162860870361	8.50641059875488	7.70001649856567	7.34961700439453	7.89638900756836	7.57012891769409	8.31330871582031	8.111328125	7.80918455123901	8.04362487792969	7.96652221679688	8.48282814025879	7.20328330993652	7.18619728088379	6.89661407470703	7.00880289077759	7.22554636001587	8.16621971130371	8.13495445251465	8.10642910003662	8.18540287017822	8.53577613830566	7.20353603363037	7.58009338378906	7.2146463394165	7.2523136138916	7.63532066345215	7.31343698501587	7.29283905029297	7.22195625305176	7.20972108840942	7.36968278884888	7.98491907119751	7.59439945220947	7.91935253143311	7.85525274276733
LAT_249_261	10.0867013931274	9.77480125427246	9.87465476989746	9.87628650665283	9.68388557434082	8.9928092956543	9.02721309661865	9.02635669708252	8.93579578399658	8.51385498046875	9.78620052337646	9.81670761108398	9.70377445220947	9.77090072631836	10.0118618011475	9.84804248809814	9.76882266998291	9.97143840789795	9.75389957427979	10.1003189086914	10.0309591293335	9.82556438446045	9.93808937072754	9.93485069274902	10.1926383972168	9.2684440612793	9.40681076049805	9.13558006286621	9.31752395629883	9.02991962432861	10.0166654586792	9.96397686004639	10.0707597732544	10.1205110549927	10.2633762359619	9.40784740447998	9.75295639038086	9.46776390075684	9.63162612915039	9.7567138671875	9.68879127502441	9.93886375427246	9.76432704925537	9.71838188171387	9.71165943145752	9.91222381591797	9.84204006195068	9.88125801086426	9.91001319885254
LCK_387_399	9.48416137695313	9.11490917205811	9.1871509552002	9.17177867889404	9.13313388824463	9.04270362854004	8.89276695251465	9.00305652618408	8.86214923858643	8.66336154937744	9.19887351989746	8.98775100708008	9.09641075134277	9.09869194030762	9.12823486328125	9.37517642974854	9.26601696014404	9.17040538787842	9.06013488769531	9.22829341888428	9.23178386688232	8.97617435455322	9.00841903686523	8.81542778015137	9.26582813262939	8.80208778381348	8.96090316772461	8.78048515319824	8.84661293029785	8.32398986816406	8.87790203094482	8.88706684112549	8.85452747344971	8.9014778137207	8.85281753540039	9.07603645324707	9.06586360931396	9.05417633056641	9.16771125793457	8.85260677337646	9.27700424194336	9.22672367095947	9.18858242034912	9.00773334503174	9.15196323394775	9.30894088745117	9.17608737945557	9.21773433685303	9.08502197265625
MBP_198_210	6.44174432754517	6.95470237731934	6.76801300048828	6.61385583877563	6.6118016242981	7.27622747421265	7.62073802947998	7.3472957611084	7.5737509727478	7.35523366928101	6.76377725601196	7.03418016433716	6.73191118240356	6.88977241516113	6.51729011535645	6.73201751708984	6.66409778594971	6.38653469085693	6.65121746063232	6.72603559494019	6.83764839172363	6.84611177444458	6.95313262939453	7.06641244888306	6.77059268951416	7.58266258239746	7.04364109039307	7.4157919883728	7.41226387023926	7.74889087677002	7.26399087905884	6.98596143722534	7.20572948455811	7.1266975402832	7.21010971069336	7.46372318267822	7.11743927001953	7.30248737335205	7.32229042053223	7.48549318313599	6.69181776046753	6.76519441604614	6.61285448074341	6.52088642120361	6.58429479598999	7.06547021865845	7.10505104064941	7.05472660064697	7.05753326416016
MET_1227_1239	8.47519493103027	8.69792366027832	8.58978652954102	8.53023910522461	8.54844665527344	8.67189407348633	8.59875106811523	8.53487205505371	8.83603382110596	8.48093509674072	8.60050010681152	8.79323291778564	8.473313331604	8.44768333435059	8.62447547912598	8.35663223266602	8.37822246551514	8.28158283233643	8.4212007522583	8.49052810668945	8.84476661682129	8.65035057067871	8.93475532531738	8.80078887939453	8.59494018554688	8.69638156890869	8.54781723022461	8.67855834960938	8.60069274902344	8.4860725402832	8.9279203414917	8.602858543396	8.81625652313232	8.82706451416016	8.94543361663818	8.55883979797363	8.58776473999023	8.58219337463379	8.59004783630371	8.6783447265625	8.64629364013672	8.67348098754883	8.67041492462158	8.81889152526855	8.80930614471436	8.53319549560547	8.5791597366333	8.51008796691895	8.62423229217529
MK01_180_192	6.5899453163147	6.77080726623535	6.91452693939209	6.83919239044189	6.86042451858521	6.7743763923645	6.70829916000366	6.69124841690063	6.62095737457275	6.6334433555603	6.63289833068848	6.83289480209351	6.70721435546875	6.84722995758057	6.71252536773682	6.62071418762207	6.5996994972229	6.5088906288147	6.56590509414673	6.30857229232788	6.50867033004761	7.21851253509521	7.08173656463623	7.22831869125366	6.73483848571777	7.31976795196533	7.01993560791016	7.27682209014893	7.05507755279541	7.52458477020264	6.1282000541687	6.75374317169189	6.63864612579346	6.7076268196106	6.83183717727661	6.82830905914307	6.89427804946899	6.95526361465454	6.80974769592285	6.89288425445557	6.57527685165405	6.7598180770874	6.63117218017578	6.76287269592285	6.66968393325806	6.46139812469482	6.91030502319336	6.54029178619385	6.8843789100647
MK07_211_223	7.25933408737183	7.06168937683105	7.17544841766357	7.13213491439819	7.2271614074707	7.58017539978027	7.45553398132324	7.20885419845581	7.42420768737793	7.6862530708313	6.94898366928101	6.97293281555176	6.88726997375488	6.96099662780762	7.13673830032349	6.86076211929321	6.91333961486816	6.99250078201294	6.93129873275757	7.19002151489258	7.23987007141113	7.03649520874023	7.30020523071289	7.2258882522583	7.43241882324219	7.27890491485596	6.92136335372925	6.79597663879395	6.99563074111938	7.33392953872681	7.51535034179688	7.13966083526611	7.26474952697754	7.45045709609985	7.50813388824463	6.865159034729	6.9578161239624	7.18622350692749	7.08534717559814	7.51262474060059	7.17904710769653	7.12465763092041	7.04790496826172	7.22240304946899	7.34967613220215	6.9023962020874	6.84910678863525	7.02656841278076	6.83885383605957
MK10_216_228	7.1987099647522	7.81331920623779	7.66969442367554	7.3094801902771	8.03198623657227	8.20565891265869	8.24848365783691	8.30184841156006	8.52151393890381	8.47513675689697	7.35699224472046	7.4619197845459	7.51306533813477	7.53356170654297	7.66650724411011	7.21602821350098	7.27162265777588	7.20751953125	7.20780038833618	7.36450242996216	7.63012027740479	7.7403039932251	7.71024990081787	7.67603397369385	7.710205078125	8.73904991149902	8.11306953430176	8.66349792480469	8.52722835540771	9.0853214263916	7.8114070892334	7.81714630126953	7.69917726516724	7.69192504882813	8.1121187210083	8.37367820739746	7.83676052093506	8.32863616943359	8.24380683898926	8.69659423828125	7.21590185165405	7.29446983337402	7.40948152542114	7.29620409011841	7.47594308853149	7.6635160446167	7.63574123382568	7.66505289077759	7.75682783126831
MK12_178_190	7.64582490921021	7.13153171539307	7.3215708732605	7.26755428314209	7.53265714645386	7.66443967819214	6.89397716522217	7.26135873794556	7.32200288772583	7.30103015899658	7.07949542999268	7.00552368164063	7.13559865951538	7.09837436676025	7.45179033279419	7.10214805603027	7.10438108444214	7.16890573501587	7.10440492630005	7.29685688018799	7.21341323852539	7.38558673858643	7.37015771865845	7.58614444732666	7.34489774703979	7.0794095993042	7.03149700164795	7.20284509658813	7.10663604736328	7.37001132965088	6.95123386383057	7.06898164749146	7.09820747375488	6.98771619796753	7.36840152740479	7.04640007019043	6.98622846603394	7.01964092254639	7.20955324172974	7.2003812789917	6.96761751174927	6.89902591705322	7.02843952178955	6.9917106628418	6.96662712097168	7.15261840820313	7.0095386505127	7.12892913818359	6.88832569122314
MK14_173_185	6.91610193252563	6.73012018203735	6.95918846130371	6.81250619888306	7.00394678115845	6.76933336257935	6.62314033508301	6.69592475891113	6.63487482070923	6.74556303024292	6.64753293991089	6.44658279418945	6.75891160964966	6.63551759719849	6.69624853134155	6.67226791381836	6.68376636505127	6.61543607711792	6.75560331344604	6.58722829818726	6.59523868560791	6.98470115661621	6.87518405914307	7.10588645935059	6.85661697387695	6.40960645675659	6.45060920715332	6.19490003585815	6.14369773864746	6.27056503295898	6.69427299499512	6.65535354614258	6.89321184158325	6.71291828155518	6.5864520072937	6.57719850540161	6.59549427032471	6.51887607574463	6.50914573669434	6.43856716156006	6.67035579681396	6.58849859237671	6.66702938079834	6.56988430023193	6.64433336257935	6.73130512237549	6.61769866943359	6.78644704818726	6.4879264831543
NCF1_313_325	8.24318027496338	8.14327716827393	8.35018348693848	8.03478050231934	8.62309265136719	9.20395565032959	9.2221508026123	9.17811012268066	9.19359493255615	9.4778413772583	7.97439956665039	7.96778535842896	7.94204473495483	8.04194831848145	8.40982532501221	7.59474945068359	7.41506481170654	7.46165895462036	7.44932889938354	8.08420085906982	8.56103897094727	8.18016719818115	8.34986114501953	8.23175144195557	8.59337615966797	9.59909343719482	8.72313785552979	9.36802768707275	9.17860984802246	9.79135990142822	8.89565849304199	8.44430351257324	8.75297260284424	8.64511394500732	9.11576557159424	9.16817855834961	8.56927299499512	8.99513626098633	8.94810676574707	9.47246551513672	7.83267259597778	7.79539203643799	7.78559064865112	7.8482813835144	8.14561080932617	8.30684852600098	8.23014640808105	8.27121353149414	8.30764675140381
NTRK2_696_708	8.23287582397461	7.93532705307007	8.00587844848633	7.83006381988525	7.92702627182007	8.26039505004883	8.32387828826904	8.16917324066162	8.22277355194092	8.4509801864624	7.98104476928711	8.13376617431641	7.92955255508423	8.04976844787598	8.10050868988037	7.93433952331543	7.71605777740479	7.72026109695435	7.7190637588501	8.04906749725342	8.09796237945557	7.85808849334717	8.11212348937988	7.88321590423584	8.18424224853516	8.20865631103516	8.08044528961182	8.22523975372314	8.2178897857666	8.3313159942627	8.41092300415039	8.0336742401123	8.26971817016602	8.25908660888672	8.59642124176025	8.05686283111572	8.01890087127686	8.17597389221191	7.93165302276611	8.19911098480225	8.13076210021973	8.00971698760986	8.02216911315918	8.21597862243652	8.27414035797119	8.02190780639648	8.00563335418701	7.99307918548584	7.91016292572021
ODBA_340_352	7.82068490982056	7.75594234466553	7.911217212677	7.69746112823486	7.54295587539673	7.07934141159058	7.13649463653564	6.77417993545532	7.40054178237915	6.44722127914429	7.70989465713501	7.68478393554688	7.8430380821228	7.7151346206665	7.49537515640259	7.66704940795898	7.63724088668823	7.56397581100464	7.76743602752686	7.5148663520813	7.5995922088623	8.11392784118652	8.14299392700195	8.30134773254395	7.35489511489868	6.02835416793823	7.21201229095459	6.51901340484619	6.83634376525879	5.44279813766479	7.57615184783936	7.73444890975952	7.52408933639526	7.82378578186035	7.39544057846069	6.93853044509888	7.44419240951538	7.07409238815308	7.26209783554077	6.76755619049072	7.50446319580078	7.49730634689331	7.67995452880859	7.64815855026245	7.5343656539917	7.41347503662109	7.58889627456665	7.7413272857666	7.72694492340088
P85A_600_612	11.085524559021	11.364462852478	10.9498462677002	10.8962697982788	10.521294593811	10.2769317626953	10.4799270629883	10.1889820098877	10.368706703186	9.98469352722168	10.9945182800293	11.0182619094849	10.9088935852051	10.841724395752	10.6637582778931	11.2402381896973	11.7350082397461	11.1922121047974	11.4651460647583	10.9752044677734	11.0711154937744	11.142110824585	10.8559904098511	10.6915740966797	10.9304094314575	10.424973487854	10.7832927703857	10.2589721679688	10.5187091827393	9.94795989990234	10.4672479629517	10.5717468261719	10.3679208755493	10.4717493057251	10.2378368377686	10.673641204834	11.0781574249268	10.7117938995361	10.8558988571167	10.6177883148193	11.8120822906494	12.6469631195068	11.9915475845337	12.1657333374023	11.6021432876587	10.7623462677002	11.1142883300781	10.7888259887695	10.8852272033691
PAXI_111_123	10.9286842346191	11.2332592010498	10.9979782104492	10.9758787155151	10.8361978530884	10.6166791915894	10.8165884017944	10.7288618087769	10.7488632202148	10.3966817855835	10.7060346603394	10.864800453186	10.9427490234375	10.903564453125	10.6815509796143	11.1207656860352	11.2510204315186	11.0736885070801	11.3950157165527	10.8593835830688	11.0244102478027	10.9179782867432	10.9307842254639	10.7973461151123	10.995512008667	10.6824617385864	10.9817390441895	10.847375869751	10.9782218933105	10.3389301300049	10.5176086425781	10.6357736587524	10.5318183898926	10.5751676559448	10.3208389282227	10.8527584075928	10.9683513641357	10.9704303741455	10.99560546875	10.7196016311646	11.7490482330322	11.921365737915	11.9630746841431	12.1059455871582	11.6678924560547	10.6471862792969	10.7974834442139	10.8172159194946	10.8256530761719
PAXI_24_36	10.7213954925537	10.3818025588989	10.3651685714722	10.3601207733154	10.3090038299561	10.1897706985474	10.0803451538086	9.98368072509766	9.9628324508667	9.74385929107666	10.2768983840942	10.1543416976929	10.2741899490356	10.2884397506714	10.2425537109375	10.605414390564	10.7360954284668	10.5869750976563	10.5641603469849	10.4714393615723	10.3991889953613	10.3239545822144	10.1448554992676	10.0770568847656	10.4403085708618	9.9108304977417	10.2149028778076	9.95958518981934	10.0632152557373	9.81104755401611	9.69440364837646	9.93963050842285	9.63854312896729	9.67526054382324	9.75033760070801	10.2764463424683	10.254054069519	10.2399415969849	10.3232269287109	10.0743160247803	10.6678447723389	10.6417636871338	10.670280456543	10.5732574462891	10.5107936859131	10.2528324127197	10.2416477203369	10.187237739563	10.1761589050293
PDPK1_2_14	9.1593770980835	9.34270572662354	9.34016513824463	9.15979099273682	9.11119365692139	9.4365701675415	9.49765968322754	9.63949489593506	9.41850757598877	8.96793079376221	9.45779609680176	9.51982402801514	9.70519542694092	9.67367649078369	9.43744659423828	9.53877639770508	9.50523281097412	9.45979118347168	9.55887508392334	9.5620584487915	9.04881381988525	9.03003787994385	9.15316390991211	9.1273946762085	9.15841102600098	9.56787872314453	9.59815788269043	9.67308902740479	9.65656661987305	9.35078525543213	9.74129486083984	9.94017601013184	9.83211898803711	9.80984497070313	9.67931079864502	9.60534286499023	9.52796745300293	9.67592239379883	9.67007064819336	9.41534614562988	9.17365455627441	9.10424518585205	9.13856983184814	9.08606910705566	9.17859935760498	9.5537748336792	9.57021141052246	9.61867618560791	9.52620220184326
PDPK1_369_381	8.95039176940918	8.50852203369141	8.69402122497559	8.6459264755249	8.467041015625	8.37807846069336	8.47195816040039	8.37494850158691	8.2148551940918	8.16462326049805	8.4971284866333	8.34949588775635	8.62922096252441	8.48934078216553	8.32014465332031	8.39736461639404	8.45019817352295	8.47768020629883	8.61091804504395	8.45468616485596	8.41427040100098	8.31518745422363	8.29946327209473	8.0740966796875	8.49967956542969	8.32466316223145	8.68875217437744	8.39618301391602	8.50256538391113	7.97084045410156	8.41356945037842	8.49921417236328	8.5067024230957	8.60726737976074	8.32115459442139	8.4453649520874	8.58312797546387	8.36422157287598	8.46277618408203	8.23882484436035	8.56770038604736	8.6879243850708	8.41738796234131	8.54833030700684	8.46669483184814	8.71071243286133	8.65939044952393	8.69906425476074	8.54684257507324
PECA1_706_718	9.73793888092041	9.89255809783936	9.81261539459229	9.62691974639893	9.49823951721191	9.77210426330566	9.92004489898682	9.83097648620605	9.76679420471191	9.54038619995117	9.85144329071045	10.1660242080688	9.91804313659668	9.9541540145874	9.79836368560791	9.9160795211792	9.88187313079834	9.7407693862915	9.91348838806152	9.69702243804932	10.0308723449707	9.63229465484619	9.80976581573486	9.5193920135498	9.66481113433838	10.0243492126465	10.0944604873657	9.9269905090332	10.0913982391357	9.51305103302002	10.0760917663574	9.85412502288818	10.0889368057251	10.0334711074829	9.82334232330322	9.96823024749756	10.0941543579102	9.99899101257324	9.97068786621094	10.0254936218262	10.3076515197754	10.2144641876221	10.2896347045898	10.3710880279541	10.2966384887695	9.85294151306152	10.0706882476807	9.8159008026123	9.89480876922607
PGFRB_1002_1014	8.2280969619751	8.51531887054443	8.34215927124023	8.31342887878418	7.37165784835815	8.13141536712646	8.32839584350586	8.22307014465332	8.2700891494751	7.09409999847412	8.73017597198486	8.83140087127686	8.7225227355957	8.78615570068359	8.38358879089355	8.67043685913086	8.81846046447754	8.49278926849365	8.64902877807617	8.2283935546875	8.32157325744629	8.86526966094971	8.74158668518066	8.9157133102417	7.99918556213379	7.87363195419312	8.67258453369141	8.24881553649902	8.42149353027344	7.28235387802124	8.61022090911865	8.78492069244385	8.58988380432129	8.6785945892334	8.3356237411499	8.36452865600586	8.65671730041504	8.45254516601563	8.53258991241455	7.90126132965088	8.32300090789795	8.4493579864502	8.52725601196289	8.43647956848145	8.19144344329834	8.57282066345215	8.76555347442627	8.6390323638916	8.55929470062256
PGFRB_1014_1028	9.46442604064941	9.15045642852783	9.23335361480713	9.30526638031006	9.24024200439453	8.5194091796875	8.45259761810303	8.38109016418457	8.35997486114502	8.11129379272461	9.52477169036865	9.19983196258545	9.17905807495117	9.29116821289063	9.7453088760376	9.44700813293457	9.35348701477051	9.60463523864746	9.37624931335449	9.70303440093994	9.57814407348633	9.33898544311523	9.42710304260254	9.48109817504883	9.77125358581543	8.77551651000977	8.91796112060547	8.5173397064209	8.79328536987305	8.56355667114258	9.49165344238281	9.41854476928711	9.31856155395508	9.85921955108643	9.73079681396484	8.79067230224609	9.13313102722168	8.83052253723145	8.96339416503906	8.93338966369629	8.83362197875977	8.86670303344727	8.9537935256958	8.89097499847412	8.76003742218018	9.54854965209961	9.31969261169434	9.41960716247559	9.40070629119873
PGFRB_572_584	10.9061489105225	10.6794805526733	10.6758689880371	10.6658744812012	10.5378446578979	10.3536291122437	10.3444290161133	10.3867702484131	10.2734928131104	10.1640377044678	10.4926252365112	10.4386796951294	10.5088739395142	10.6110677719116	10.5399007797241	10.989953994751	11.5194215774536	10.902961730957	11.1159143447876	10.7099361419678	10.4332895278931	10.614972114563	10.4244079589844	10.3598556518555	10.6576051712036	9.9715747833252	10.2735300064087	9.99759864807129	10.1983604431152	9.80138301849365	10.1893711090088	10.3045997619629	10.1055154800415	10.1887187957764	10.2680425643921	10.2597999572754	10.3786144256592	10.3134803771973	10.3615055084229	10.1339235305786	11.0446844100952	11.7032518386841	11.1592149734497	11.3291578292847	10.8851928710938	10.4353561401367	10.4370365142822	10.4650230407715	10.3433208465576
PGFRB_709_721	7.61346578598022	8.11623287200928	7.95789432525635	7.76202774047852	7.7369065284729	7.70453071594238	7.97216415405273	7.72793197631836	8.09456634521484	7.52855825424194	8.19008827209473	8.27323436737061	8.16411209106445	8.15619564056396	7.89087104797363	8.19262599945068	8.1849308013916	7.99280309677124	8.20358180999756	8.05485725402832	8.08363151550293	8.15118026733398	8.22453880310059	8.34244537353516	7.90125226974487	7.96565341949463	8.1751766204834	8.06250381469727	8.08808517456055	7.64207649230957	8.29084491729736	8.31088256835938	8.21010398864746	8.26925182342529	8.06570243835449	8.17015647888184	8.16482257843018	8.15143013000488	8.16868591308594	7.90159034729004	7.86402273178101	7.88200616836548	8.01287937164307	7.96230888366699	7.84325551986694	7.99560642242432	8.26868057250977	8.21317100524902	8.14480781555176
PGFRB_768_780	7.36030340194702	7.24969482421875	7.29386806488037	7.46178245544434	7.78298187255859	7.56100034713745	7.28969478607178	7.13057661056519	7.43060827255249	7.26804113388062	7.39257526397705	7.30050754547119	7.35253047943115	7.43835115432739	7.73005676269531	7.22487592697144	7.1308274269104	7.18802785873413	7.31702518463135	7.28439331054688	7.4363226890564	7.44902086257935	7.43326091766357	7.39199590682983	7.53312397003174	7.2393045425415	7.40662050247192	7.67127990722656	7.55819034576416	7.8359694480896	7.14032793045044	7.25607681274414	6.91900968551636	7.16272878646851	7.22416591644287	7.34701061248779	7.31288433074951	7.29909038543701	7.37740039825439	7.42355918884277	7.36631011962891	7.49250936508179	7.38904857635498	7.43826818466187	7.30156135559082	7.3653302192688	7.26891994476318	7.38423013687134	7.36756658554077
PGFRB_771_783	7.51009130477905	7.57519102096558	7.45853471755981	7.66241359710693	7.76596593856812	6.91782665252686	7.17545366287231	7.15997695922852	7.32426166534424	7.39521884918213	7.64890718460083	7.63739633560181	7.60268592834473	7.57609701156616	7.59589290618896	7.42495393753052	7.43000984191895	7.47177791595459	7.568763256073	7.7186074256897	7.64391994476318	7.63172388076782	7.69607734680176	7.53015041351318	7.61134910583496	6.80231428146362	7.36050224304199	7.22855377197266	7.29292106628418	7.01258373260498	7.32552480697632	7.36813497543335	7.50213861465454	7.37752962112427	7.47543525695801	7.20571708679199	7.43848323822021	7.228835105896	7.38453769683838	7.2831654548645	7.78485918045044	7.71885681152344	7.83314514160156	7.86441564559937	7.89202070236206	7.53623867034912	7.45429611206055	7.60856914520264	7.60547065734863
PLCG1_1246_1258	6.92113065719604	6.63755512237549	6.77717924118042	6.84140300750732	7.08021926879883	6.86989259719849	6.59424161911011	6.77266836166382	6.47329425811768	7.36818170547485	6.29080629348755	6.1758975982666	6.56729173660278	6.45328998565674	6.43386888504028	6.25590848922729	8.16881656646729	6.42854022979736	6.24147796630859	6.68153095245361	6.41985177993774	6.55534219741821	6.51218509674072	6.65971660614014	6.949387550354	6.42019271850586	6.13095998764038	6.23044395446777	6.26900386810303	6.81086587905884	6.31469678878784	6.26513004302979	6.45055770874023	6.38628482818604	7.03012990951538	6.09316825866699	6.12642526626587	6.2275333404541	6.218825340271	6.44118213653564	6.41696119308472	6.13508558273315	6.5181999206543	6.15661668777466	6.43926572799683	6.49112701416016	6.18060874938965	6.29909610748291	6.51772451400757
PLCG1_764_776	11.9071807861328	11.6388940811157	11.5405950546265	11.528865814209	11.3892822265625	11.3512744903564	11.3642616271973	11.3622264862061	11.3299074172974	11.0545663833618	11.6951541900635	11.4173793792725	11.5822486877441	11.5428142547607	11.5150947570801	11.8495502471924	11.8275699615479	11.844331741333	11.8934955596924	11.7562885284424	11.7308158874512	11.4555778503418	11.36900806427	11.2296772003174	11.7054176330566	11.3572568893433	11.5863332748413	11.3698062896729	11.4065418243408	11.1439266204834	11.0205783843994	11.3044557571411	10.991415977478	11.1038217544556	10.9340705871582	11.6195344924927	11.5724964141846	11.5300636291504	11.5090942382813	11.3735513687134	11.8935079574585	11.7401895523071	11.9797830581665	11.883074760437	11.899169921875	11.5091419219971	11.5117464065552	11.43528175354	11.430492401123
PP2AB_297_309	6.59755659103394	6.36564493179321	6.81150722503662	6.81697463989258	7.34317970275879	7.36821985244751	7.07351875305176	7.0915732383728	6.8849081993103	7.81391954421997	6.7260217666626	6.52101469039917	6.54057550430298	6.50228881835938	6.80320739746094	6.42140865325928	6.35328578948975	6.3176155090332	6.2983570098877	6.56395053863525	6.76111221313477	6.42947578430176	6.46817970275879	6.51711177825928	6.74412155151367	7.53458452224731	6.76559352874756	7.4422779083252	7.26118803024292	7.958824634552	6.96723890304565	6.85298919677734	6.89113521575928	6.81779623031616	7.6442437171936	7.17092227935791	6.75622272491455	6.98401212692261	6.97541952133179	7.46364736557007	6.3348913192749	6.25810861587524	6.41096830368042	6.40940761566162	6.36192655563354	6.57889842987061	6.39378261566162	6.45935535430908	6.45406055450439
PRGR_786_798	7.59233522415161	7.20628023147583	7.25601387023926	7.0653133392334	7.37052726745605	6.96940946578979	6.88645458221436	6.8412709236145	6.84256839752197	6.8289213180542	7.26064157485962	7.31702756881714	7.42855072021484	7.18298292160034	7.29194402694702	7.3115382194519	7.38525485992432	7.33971643447876	7.29567766189575	7.23253679275513	7.14352512359619	7.13861274719238	7.16519546508789	7.0811595916748	6.99790668487549	6.80496549606323	7.45938396453857	7.05011463165283	7.1672248840332	7.09890604019165	6.82550621032715	7.15337514877319	7.40508508682251	7.11454200744629	6.70224380493164	7.0689697265625	7.27893972396851	7.12913036346436	7.32803916931152	7.05615425109863	7.17835807800293	7.47424697875977	7.33236122131348	7.14254522323608	7.04507827758789	7.32835960388184	7.3040018081665	7.2890477180481	7.12808609008789
PRRX2_202_214	8.17122745513916	8.07165908813477	8.10117340087891	8.14155578613281	7.96411228179932	8.34635925292969	8.34111595153809	8.1977367401123	8.11937522888184	8.36367321014404	8.10106468200684	8.34736061096191	8.27042198181152	8.23065090179443	8.2235746383667	8.22073650360107	8.13912391662598	8.16905117034912	8.16946125030518	8.11926174163818	8.08737373352051	8.16862201690674	8.24944496154785	8.08284759521484	8.05238628387451	8.21715068817139	8.3109130859375	8.19960117340088	8.2726993560791	8.23969459533691	8.09379291534424	8.1470308303833	8.24237728118896	8.27206420898438	8.44133949279785	8.19275856018066	8.19353771209717	8.11088562011719	8.22282886505127	8.3561429977417	8.32666110992432	8.27099895477295	8.27839756011963	8.28155899047852	8.33276653289795	8.11583232879639	8.29741287231445	8.21927642822266	8.11314010620117
PTN11_539_551	6.25818109512329	6.12149238586426	6.23105955123901	6.296706199646	6.0616569519043	6.9924635887146	6.96791458129883	6.39635562896729	6.72144174575806	6.71845531463623	6.22274541854858	6.2136116027832	6.14214468002319	6.08975267410278	6.32345867156982	6.18413305282593	6.14131450653076	6.26738119125366	6.21280002593994	6.27336168289185	6.58936595916748	6.34329462051392	6.55672168731689	6.52206134796143	6.61565542221069	7.22519445419312	6.73470544815063	7.23827362060547	6.96524238586426	7.34885501861572	6.6527533531189	6.16589498519897	6.56663990020752	6.34355115890503	7.1191668510437	7.10007572174072	6.55078220367432	7.15867567062378	6.84543991088867	7.39838027954102	6.12173128128052	6.25845623016357	6.24392795562744	6.29113435745239	6.18818998336792	6.38143062591553	6.30511426925659	6.44531965255737	6.29064226150513
RAF1_332_344	8.67227745056152	8.40423965454102	8.43776702880859	8.40587711334229	6.36276388168335	8.83872318267822	8.82408142089844	8.87674999237061	8.6341724395752	8.96269607543945	8.38030052185059	8.66851043701172	8.34477996826172	8.37009429931641	8.50418949127197	8.06006145477295	8.05111980438232	8.1103982925415	8.09914779663086	8.14334583282471	8.37553977966309	8.06073760986328	8.22229194641113	7.99009323120117	8.36358261108398	8.8907470703125	8.61626625061035	8.81331443786621	8.69590377807617	8.91211414337158	8.76582908630371	8.46282863616943	8.75124359130859	8.61087036132813	8.96782970428467	8.57830429077148	8.49695873260498	8.49760437011719	8.37322902679443	8.84443664550781	8.30809783935547	8.2885160446167	8.29757785797119	8.34107971191406	8.46048259735107	8.42367553710938	8.37656688690186	8.36287879943848	8.3326301574707
RASA1_453_465	9.07775592803955	9.15045642852783	9.11462688446045	9.0634241104126	8.09707450866699	9.54874038696289	9.66021728515625	9.62234020233154	9.64439392089844	9.19064426422119	9.50575828552246	9.58271789550781	9.49853992462158	9.6852855682373	9.16196918487549	9.41320991516113	9.22950077056885	9.21390628814697	9.39815521240234	8.9957103729248	9.16114616394043	9.1782922744751	9.22707271575928	9.22478485107422	8.81669044494629	9.80482959747314	9.74569320678711	9.87864208221436	9.85717582702637	9.43906688690186	9.79547500610352	9.65447235107422	9.6930103302002	9.71536350250244	9.37155055999756	9.63820648193359	9.636962890625	9.69895362854004	9.59634017944336	9.24357795715332	9.29094409942627	9.11003589630127	9.1890697479248	9.28183841705322	9.05636405944824	9.52083015441895	9.75238513946533	9.52544593811035	9.55886077880859
RBL2_99_111	6.00101470947266	6.0526294708252	6.37715721130371	6.08589315414429	5.99799585342407	5.99786949157715	6.07133722305298	6.20916604995728	5.94582080841064	5.78728199005127	6.3317666053772	6.53472185134888	6.28228664398193	6.39819765090942	6.23934984207153	6.39847278594971	6.33365964889526	6.48505544662476	6.57192420959473	6.30690145492554	6.24143362045288	6.61439943313599	6.51543235778809	6.54584980010986	6.23463726043701	6.11713695526123	6.27064800262451	6.11874675750732	6.09797763824463	6.3135986328125	6.29619169235229	6.36242437362671	6.25847339630127	6.21285533905029	6.21290922164917	6.25601196289063	6.38864898681641	6.21594619750977	6.31911754608154	6.21971464157104	6.23812198638916	6.05371427536011	6.30301284790039	6.31641912460327	6.23586082458496	6.46405029296875	6.63292407989502	6.3104395866394	6.52936172485352
RB_804_816	6.37943363189697	6.81828451156616	6.63941049575806	6.72489786148071	6.78219556808472	6.93672227859497	7.17775058746338	6.73764705657959	7.12454700469971	6.83264398574829	6.74144649505615	6.8347806930542	6.75941801071167	6.83792972564697	6.58487462997437	6.70789003372192	6.70015382766724	6.59384393692017	6.74432039260864	6.5105357170105	6.8030481338501	7.02437877655029	6.84399032592773	6.95057201385498	6.68946743011475	7.81003046035767	7.44186544418335	7.77119874954224	7.43977737426758	7.7616605758667	6.67082214355469	6.79775190353394	6.56781530380249	6.79614448547363	6.63950634002686	7.36090040206909	6.9960241317749	7.37234401702881	7.2924337387085	7.33429527282715	6.64785718917847	6.60310125350952	6.63204145431519	6.69470453262329	6.42441892623901	6.8299241065979	6.99606370925903	6.89504528045654	6.89322185516357
RET_1022_1034	11.0033311843872	10.4962434768677	10.4933223724365	10.5572700500488	10.3502521514893	10.3687047958374	10.2605152130127	10.3407278060913	10.3521509170532	10.0944051742554	10.787802696228	10.4298515319824	10.7628412246704	10.607931137085	10.6168479919434	10.795597076416	10.6409330368042	10.7648906707764	10.8529329299927	10.8695058822632	10.5121593475342	10.2076683044434	10.1362476348877	9.96953392028809	10.5612831115723	10.1296300888062	10.3917331695557	10.2548141479492	10.2158985137939	9.90216064453125	10.2325925827026	10.4621658325195	10.1484212875366	10.2562074661255	10.0483894348145	10.4519500732422	10.4451589584351	10.3599071502686	10.3933639526367	10.2276430130005	10.7386283874512	10.6433324813843	10.7663440704346	10.7689933776855	10.806245803833	10.5690002441406	10.438497543335	10.5375709533691	10.4374141693115
RON_1346_1358	7.55894088745117	7.90169143676758	7.8336124420166	7.70734167098999	7.62418699264526	7.7396068572998	7.97612476348877	8.025710105896	7.90427446365356	7.20967960357666	8.08095741271973	8.15098857879639	8.18420124053955	8.23918056488037	7.94803524017334	7.99929666519165	8.13419246673584	8.01411724090576	8.15163898468018	7.78481960296631	7.49301147460938	7.64879512786865	7.69925928115845	7.72913551330566	7.33144855499268	7.73244047164917	8.02574729919434	7.95761203765869	7.75832366943359	7.43420314788818	8.41621112823486	8.41240787506104	8.34216022491455	8.28437614440918	7.99834203720093	7.88704872131348	8.05484771728516	7.917893409729	7.9354190826416	7.67355489730835	7.47884702682495	7.58166742324829	7.71413516998291	7.54259157180786	7.43642807006836	8.09980964660645	8.13275337219238	8.18067359924316	8.19835376739502
RON_1353_1365	7.04643154144287	7.26328277587891	6.89137649536133	7.02089929580688	6.88210821151733	6.86989259719849	7.35912132263184	7.05448913574219	7.34111547470093	6.76857376098633	7.1490421295166	7.25212526321411	7.23414325714111	7.28868007659912	7.07091283798218	6.95939540863037	6.92712497711182	7.01576375961304	7.036208152771	6.84529113769531	7.03419303894043	7.3724513053894	7.30781221389771	7.44499397277832	7.00799942016602	6.9538722038269	7.21932220458984	7.36786651611328	7.30567169189453	7.54825115203857	7.11532545089722	7.365807056427	7.40910196304321	7.30056476593018	6.75661277770996	7.15172004699707	7.21432495117188	7.17365741729736	7.19621562957764	7.13659000396729	6.95844411849976	6.88060569763184	7.11481285095215	7.13878059387207	7.00953197479248	6.98371696472168	7.18846321105957	7.15623044967651	7.31986999511719
SRC8_CHICK_470_482	7.29592275619507	6.89679384231567	6.44036912918091	6.60299158096313	6.38333940505981	6.11327266693115	6.06292247772217	6.04850625991821	5.77442312240601	6.31073141098022	6.7260217666626	6.50512647628784	6.4150505065918	6.50820064544678	6.9456672668457	6.78949069976807	6.44999742507935	6.68555784225464	6.6067099571228	7.1744384765625	6.64314079284668	6.4394474029541	6.77531719207764	6.50033187866211	6.72414588928223	6.14598035812378	6.06925010681152	5.70895862579346	5.58156776428223	5.31906127929688	6.2355523109436	6.5155234336853	6.43958425521851	6.46749210357666	6.76008176803589	6.17461967468262	6.31703424453735	6.05581283569336	6.0386962890625	6.18676042556763	6.44856643676758	6.70969772338867	6.82126235961914	6.64270925521851	6.76287126541138	6.71493673324585	6.42142629623413	6.59002304077148	6.74357891082764
SRC8_CHICK_476_488	12.6718673706055	12.5294103622437	12.2924718856812	12.3217840194702	12.0017995834351	11.964864730835	12.0736227035522	11.9662046432495	11.9666986465454	11.6734323501587	12.3314476013184	12.2812404632568	12.370584487915	12.3710603713989	12.1015214920044	12.6991930007935	12.8734359741211	12.7421255111694	12.8841743469238	12.4806127548218	12.3962726593018	12.2283391952515	12.0942659378052	11.8187580108643	12.3572273254395	11.9715299606323	12.3469877243042	11.9682941436768	12.0588035583496	11.6072769165039	11.702202796936	11.9703464508057	11.7633848190308	11.8233823776245	11.5430927276611	12.1289539337158	12.3349704742432	12.0412940979004	12.1590347290039	11.9461765289307	12.9489030838013	13.0118055343628	13.0911798477173	12.9994440078735	12.9061136245728	12.1427049636841	12.2353897094727	12.1208276748657	12.099781036377
STAT4_714_726	6.71665906906128	7.17818641662598	6.70918560028076	6.86449098587036	6.73068237304688	6.94923114776611	6.80304336547852	6.84421014785767	6.69137907028198	6.56643533706665	7.26668500900269	7.41764974594116	7.14967679977417	7.25647974014282	7.22636842727661	7.20675277709961	7.32366514205933	7.17792749404907	7.34936714172363	7.00640344619751	6.90574932098389	6.84873676300049	6.90500593185425	6.84706020355225	6.73124933242798	6.61535024642944	6.93058490753174	6.57358026504517	6.39452838897705	6.58336639404297	7.10615682601929	7.08587265014648	7.05045986175537	7.0134654045105	6.92428636550903	6.65170860290527	7.08178091049194	6.66296482086182	6.92952728271484	6.37836456298828	7.14989757537842	7.06327390670776	7.31775426864624	7.15223789215088	6.99487924575806	7.03643798828125	7.24932813644409	7.12879133224487	7.07010698318481
TEC_512_524	7.94467973709106	7.84845685958862	7.73857688903809	7.88657188415527	8.03427505493164	7.88510274887085	7.83407402038574	7.51738500595093	7.99276447296143	7.94058275222778	7.70597505569458	7.66463756561279	7.78597927093506	7.76059627532959	7.84296226501465	7.67632150650024	7.58272266387939	7.6358470916748	7.82795429229736	7.74418497085571	7.86458683013916	7.87279272079468	7.82646656036377	7.80049419403076	7.88483428955078	7.5799765586853	7.74333333969116	7.62574100494385	7.76949214935303	8.00363445281982	7.81991291046143	7.7438440322876	7.62348651885986	7.68626499176025	7.7201361656189	7.67190933227539	7.66667985916138	7.58965015411377	7.68238639831543	7.6241021156311	7.52857160568237	7.59609127044678	7.59148931503296	7.61723756790161	7.58894205093384	7.77978610992432	7.79823637008667	7.69312238693237	7.72412490844727
TNNT1_2_14	7.86942577362061	6.84902429580688	7.18475389480591	6.79455184936523	6.84877824783325	5.14734983444214	5.30236911773682	5.15116453170776	5.72270011901855	5.29118013381958	6.99605894088745	6.87991046905518	6.80311727523804	6.65371513366699	7.85591411590576	6.76921510696411	6.43050861358643	7.10983085632324	6.75918292999268	7.77453947067261	8.09946060180664	6.49467658996582	7.30908679962158	6.79659938812256	7.96994495391846	6.55644178390503	5.80630302429199	5.80763149261475	5.94722747802734	5.61284160614014	8.06094264984131	6.80691862106323	7.90993452072144	7.88092184066772	8.49546527862549	6.03484535217285	6.37053251266479	6.03626728057861	6.03176307678223	6.97246742248535	7.0495777130127	6.94789123535156	7.02215814590454	6.93123769760132	7.41768503189087	7.32255363464355	6.76120138168335	7.21180200576782	7.40907859802246
TYRO3_679_691	8.02566814422607	7.75024557113647	7.72864151000977	7.7667875289917	7.71012544631958	8.29751777648926	8.2105016708374	8.26263046264648	8.21419334411621	8.26776695251465	7.49884557723999	7.66709232330322	7.66592121124268	7.58925199508667	7.82762575149536	7.30786800384521	7.20612859725952	7.40670204162598	7.32604360580444	7.64781093597412	7.89844417572021	7.56394672393799	7.74520111083984	7.52343082427979	7.78496742248535	8.6410493850708	8.03974056243896	8.48794937133789	8.26774215698242	8.71364212036133	7.91284990310669	7.86309671401978	8.15938186645508	7.91299343109131	8.40185832977295	8.1782398223877	7.85209989547729	8.08626747131348	8.03181743621826	8.63763809204102	7.49257469177246	7.40914154052734	7.31552124023438	7.50738191604614	7.6755952835083	7.77972936630249	7.65395164489746	7.7868595123291	7.69450855255127
VGFR1_1040_1052	7.17510890960693	6.98310232162476	6.95730590820313	6.78099966049194	7.2136869430542	6.77940893173218	6.66121912002563	6.91509532928467	6.70043325424194	6.88597965240479	6.96128559112549	6.97648000717163	6.96104192733765	6.80686473846436	7.01991033554077	7.05757617950439	7.00449895858765	6.9776782989502	7.15078353881836	6.85369157791138	6.74284172058105	6.73909330368042	6.83788299560547	6.87401676177979	6.84126949310303	6.75275135040283	6.7518367767334	6.72890281677246	6.65629005432129	6.74138450622559	6.12023591995239	6.9915976524353	6.73447370529175	6.95090866088867	6.14751243591309	6.77128458023071	6.7667121887207	6.4172215461731	6.6691198348999	6.71511459350586	7.05837059020996	6.9726128578186	6.98482942581177	6.94091463088989	7.02606248855591	6.92210531234741	6.93484115600586	6.81377029418945	6.85156536102295
VGFR1_1162_1174	6.11051559448242	6.45310068130493	6.3632287979126	6.40723085403442	6.74441909790039	5.63207817077637	6.13600969314575	5.97531175613403	6.17848920822144	6.34364557266235	6.46565914154053	6.51749038696289	6.65818214416504	6.51672077178955	6.46373558044434	6.38292694091797	6.49573087692261	6.54138469696045	6.48828077316284	6.32358026504517	6.25782823562622	6.62870311737061	6.62166213989258	6.89626502990723	6.23650932312012	6.29440307617188	6.25316381454468	6.14202690124512	6.14854049682617	6.26711177825928	6.45241546630859	6.64726161956787	6.54304170608521	6.44013977050781	6.47560596466064	6.0243558883667	6.367356300354	6.19219875335693	6.27400302886963	6.17181968688965	6.29228734970093	6.48069620132446	6.47323417663574	6.25186967849731	6.34425258636475	6.34656381607056	6.37411689758301	6.37327766418457	6.39672470092773
VGFR1_1206_1218	6.29138517379761	6.49640035629272	6.30469131469727	6.19156360626221	5.27784204483032	6.48600435256958	6.3646240234375	6.56522035598755	6.44884300231934	6.77619791030884	6.13345956802368	6.22840070724487	6.16852903366089	5.94513034820557	6.11366939544678	6.07348489761353	6.13548374176025	6.23492574691772	6.12227582931519	6.23111200332642	6.36062860488892	6.42821645736694	6.53547668457031	6.57032203674316	6.35627269744873	6.28193378448486	6.34824419021606	6.43266010284424	6.24561309814453	6.72657775878906	6.11864185333252	5.97630023956299	6.42122077941895	5.78892803192139	6.68446445465088	6.20945167541504	6.20116662979126	6.19353246688843	6.09074354171753	6.39449691772461	6.34535932540894	6.31306934356689	6.14693546295166	6.15309190750122	6.1366286277771	6.18939542770386	6.23571634292603	6.01232814788818	6.29436826705933
VGFR1_1320_1332_C1320S/C1321S	6.32024812698364	6.4298357963562	6.38410377502441	6.63546371459961	6.50282764434814	5.72578477859497	5.8342661857605	6.03025150299072	6.1033787727356	6.02607774734497	6.2301869392395	6.51290369033813	6.53948020935059	6.19665098190308	6.1491584777832	6.35057020187378	6.47107601165771	6.34019660949707	6.37658500671387	6.27840757369995	6.34438896179199	6.62103366851807	6.72269105911255	6.77995681762695	6.21912336349487	5.87181663513184	6.13462162017822	6.44379806518555	6.07743263244629	5.83071708679199	6.41656398773193	6.4677882194519	6.40153312683105	6.5954737663269	6.71285486221313	6.12194061279297	6.24559307098389	6.10192584991455	6.13427495956421	6.12716388702393	6.3860297203064	6.4655237197876	6.50871229171753	6.45384550094604	6.33327484130859	5.94221305847168	6.37941884994507	6.24148273468018	6.35684204101563
VGFR1_1326_1338	7.7153491973877	7.76803016662598	7.71551084518433	7.85727834701538	7.65812826156616	7.64834833145142	7.75374603271484	7.80564546585083	7.68675851821899	7.14307308197021	7.78864479064941	7.83350276947021	7.91806125640869	7.87090158462524	7.81904315948486	7.82845211029053	7.7717809677124	7.64760971069336	7.88885402679443	7.56032848358154	7.55338954925537	7.95332670211792	7.87682056427002	7.89115476608276	7.56736993789673	7.67919158935547	7.89970684051514	7.80919647216797	7.69268417358398	7.52358055114746	7.91866683959961	7.98595523834229	7.63481092453003	7.80277824401855	7.40563678741455	7.68810558319092	7.81776237487793	7.58279991149902	7.68606567382813	7.57648992538452	7.45106935501099	7.54415893554688	7.4930248260498	7.58229446411133	7.3038535118103	7.81731224060059	7.88517808914185	7.72295999526978	7.82056283950806
VGFR2_1046_1058	7.62509346008301	7.3709602355957	7.46217441558838	7.30329465866089	7.68668937683105	7.18233299255371	7.17663955688477	7.11506462097168	7.36224508285522	7.52462196350098	7.30550098419189	7.13163185119629	7.50816249847412	7.32356882095337	7.45960140228271	7.37107706069946	7.33656930923462	7.40071296691895	7.42762851715088	7.68085670471191	7.30877685546875	7.00458240509033	7.02333402633667	6.91660785675049	7.33930015563965	6.38377523422241	6.85498380661011	6.83316707611084	6.78068780899048	6.41344165802002	7.1750373840332	7.19076824188232	7.14671087265015	7.12779903411865	7.33171796798706	6.8851056098938	6.98536396026611	6.59203910827637	6.88127279281616	6.65446376800537	7.17663431167603	7.21068620681763	7.16514348983765	7.23021221160889	7.38509368896484	7.34619998931885	7.0316333770752	7.17864513397217	7.16884136199951
VGFR2_1052_1064	7.9963550567627	7.91068363189697	7.93335151672363	8.01509666442871	7.22594022750854	8.02376747131348	7.79172134399414	7.8012261390686	8.16032695770264	7.44536685943604	7.77288961410522	7.71485614776611	7.81314659118652	7.79749250411987	7.7463231086731	7.75782680511475	7.64098453521729	7.77707624435425	7.88828992843628	7.88663673400879	7.83395862579346	7.65952301025391	7.68357086181641	7.65786790847778	7.72517204284668	7.15983772277832	7.53296947479248	7.45928764343262	7.42463111877441	7.25014972686768	7.86554622650146	7.79322385787964	7.74670886993408	7.81256484985352	7.73910856246948	7.47357749938965	7.58813190460205	7.32941913604736	7.46435451507568	7.34488487243652	7.58107280731201	7.48916530609131	7.55472660064697	7.55266571044922	7.5343656539917	7.80318689346313	7.6752872467041	7.70560073852539	7.77194833755493
VGFR2_1168_1180	7.35085535049438	7.47355556488037	7.40453100204468	7.39060211181641	6.56347942352295	6.72178030014038	7.20106506347656	6.91224431991577	6.89467811584473	6.59911346435547	7.5045919418335	7.47955274581909	7.61129808425903	7.66118431091309	7.33189725875854	7.29570388793945	7.17813062667847	7.37148475646973	7.37544870376587	7.29346609115601	6.91772603988647	7.27470588684082	7.10410594940186	7.32861709594727	6.43659114837646	7.3485631942749	7.56515407562256	7.82360076904297	7.49840497970581	7.08653688430786	7.72792625427246	7.89928579330444	7.77290105819702	7.86282634735107	7.61741924285889	7.16515064239502	7.39920425415039	7.26578903198242	7.25379276275635	7.09799289703369	6.75435209274292	6.77353572845459	6.84139728546143	6.70574569702148	6.51499557495117	7.33707714080811	7.40581178665161	7.43428802490234	7.48263502120972
VGFR2_944_956	6.66146183013916	6.37713384628296	6.84338188171387	6.42769908905029	7.17143964767456	7.7159595489502	7.65806722640991	7.66573143005371	7.66083669662476	8.02337837219238	6.54764795303345	6.41367721557617	6.4167537689209	6.45395708084106	6.84012031555176	6.37808990478516	6.23100996017456	6.38192462921143	6.39850282669067	6.66050910949707	7.02173185348511	6.62236070632935	6.58477020263672	6.4578161239624	7.35705852508545	8.06071853637695	7.08169603347778	7.93630886077881	7.53931570053101	8.43269920349121	6.64017534255981	6.6015191078186	6.66149711608887	6.4760856628418	7.1528525352478	7.61862850189209	6.94678449630737	7.44102096557617	7.37357473373413	7.91463375091553	6.52228260040283	6.38294458389282	6.45075798034668	6.41566944122314	6.59608745574951	6.84836101531982	6.58407640457153	6.71005916595459	6.64592218399048
VGFR2_989_1001	10.665638923645	10.338267326355	10.1642646789551	10.2534446716309	10.0065860748291	9.94481754302979	10.0238647460938	10.0299415588379	10.1550922393799	9.68289089202881	10.130295753479	10.1232404708862	10.1811056137085	10.117377281189	10.1217699050903	10.3209896087646	10.1398935317993	10.405143737793	10.3773288726807	10.3632154464722	10.3512859344482	10.2357110977173	10.1087245941162	9.94621276855469	10.272011756897	10.1689805984497	10.2851581573486	10.1222801208496	9.93310356140137	9.7346773147583	9.80334758758545	9.9637622833252	9.83344459533691	9.86901187896729	9.66055679321289	9.98546695709229	10.0906848907471	9.91189575195313	9.92391395568848	9.87502098083496	10.4849824905396	10.2681150436401	10.5045299530029	10.506199836731	10.5380430221558	10.2213859558105	10.1814556121826	10.1048421859741	10.0841484069824
VGFR3_1061_1073	6.57466459274292	6.77206802368164	6.5036187171936	6.56526470184326	6.18934011459351	6.58112478256226	6.99566698074341	6.49934244155884	6.5120587348938	6.81584644317627	6.62688970565796	6.80251693725586	6.81701946258545	6.51344633102417	6.30744409561157	6.62521266937256	6.68345022201538	6.66590261459351	6.68453788757324	6.42715454101563	6.64288806915283	6.61335182189941	6.62286758422852	6.60633230209351	6.56651401519775	6.71184778213501	6.54552364349365	6.57788848876953	6.67493534088135	6.65637969970703	6.96109676361084	6.71608686447144	6.79358816146851	6.4488000869751	5.8092942237854	6.57761001586914	6.67108774185181	6.54877185821533	6.56287097930908	6.76846265792847	6.76684617996216	6.50267648696899	6.40491676330566	6.64037561416626	6.84920454025269	6.58501720428467	6.73382759094238	6.71996259689331	6.83457565307617
VINC_815_827	6.08486986160278	6.43478345870972	6.28106021881104	6.43916320800781	6.61339855194092	6.21705389022827	6.48650455474854	6.46758317947388	6.86100912094116	6.41300439834595	6.37594747543335	6.50406455993652	6.56294584274292	6.43188810348511	6.50098609924316	6.21373462677002	6.06883668899536	6.25711297988892	6.20860528945923	6.23450469970703	5.96529626846313	6.67066478729248	6.2685022354126	6.62362480163574	6.24200248718262	7.08409214019775	6.83269166946411	6.97265338897705	6.93235301971436	6.99907970428467	6.09948873519897	6.50704908370972	5.9823169708252	6.26434946060181	5.98985385894775	5.91959238052368	6.47901630401611	6.72979259490967	6.59583950042725	6.75865602493286	6.28458595275879	6.19164419174194	6.26514577865601	6.34920310974121	6.22549438476563	5.98875427246094	6.43673706054688	6.14486742019653	6.06683683395386
ZAP70_485_497	8.80014038085938	8.53714561462402	8.41653919219971	8.52982139587402	8.3168478012085	8.60111904144287	8.49155616760254	8.58874416351318	8.59083843231201	8.2023754119873	8.71152782440186	8.7388858795166	8.76605129241943	8.78522872924805	8.44296360015869	8.78027629852295	8.73657321929932	8.7291202545166	8.79685020446777	8.46580505371094	8.36522197723389	8.57551956176758	8.50400352478027	8.52050876617432	8.31282424926758	8.37299728393555	8.7017822265625	8.49763011932373	8.36066436767578	8.27439498901367	8.52125453948975	8.64556217193604	8.63618183135986	8.53144550323486	8.40530204772949	8.41743659973145	8.61129474639893	8.42501831054688	8.36476612091064	8.11325073242188	8.37092781066895	8.27733325958252	8.31005859375	8.31247043609619	8.10802364349365	8.68298816680908	8.82706356048584	8.5944652557373	8.57882881164551
ZBT16_621_633	6.41373109817505	6.35412406921387	6.41291475296021	6.27426338195801	6.57158660888672	7.16412448883057	7.240074634552	7.12412786483765	6.7834677696228	7.05406093597412	6.26871395111084	6.4552116394043	6.3353123664856	6.55057811737061	6.54105615615845	6.47524976730347	6.19283676147461	6.41636800765991	6.35977697372437	6.22771692276001	6.87237453460693	6.5753231048584	6.78415203094482	6.52162265777588	6.81095314025879	7.19112634658813	6.96264600753784	7.19690704345703	7.12528991699219	7.88649272918701	6.21360874176025	6.54752635955811	6.79791259765625	6.6850209236145	6.91130352020264	7.06554508209229	6.69569253921509	7.16658878326416	6.94032096862793	7.38684320449829	6.72707080841064	6.44862413406372	6.59001541137695	6.56988430023193	6.60470533370972	6.4063606262207	6.66756343841553	6.51693868637085	6.57117652893066
[truncated: 76 more columns]
