# Supplementary material for: Kinase activity profiling in renal cell carcinoma, benign renal tissue and in response to four different tyrosine kinase inhibitors
Source: Oncotarget. 2022 Aug 4;13:970–81. doi: 10.18632/oncotarget.28257 (PMC9450987; doi:10.18632/oncotarget.28257)
Supplement: Supplementary file 7 [file oncotarget-13-28257-s007.xls]

## Sheet: Ark1
Enrichmentfile.dataset.3: Enrichment file for the datasets with information for each sample used for the different tyrosine kinase profiling runs
Tube ID	sample name	Tissue type 2	Histology	Sample name2	Compound on chip	compound	PamChip Location	Barcode	Row	Array
45	kc183_ctrl	cancer	sRCC	kc183_ctrl	tumor_dmso	dmso	1	631412804	1	A1
45	kc186N	normal	sRCC	kc186N	normal_dmso	dmso	1	631412804	2	A2
45	kc186N_sut	normal	sRCC	kc186N_sut	normal_sutent	sunitinib	1	631412804	3	A3
45	kc186N_cabo	normal	sRCC	kc186N_cabo	normal_cabozanitinib	cabozanitinib	1	631412804	4	A4
45	kc186N_pazo	normal	sRCC	kc186N_pazo	normal_pazopanib	pazopanib	2	631412711	1	A1
45	kc186N_tivo	normal	sRCC	kc186N_tivo	normal_tivozanib	tivozanib	2	631412711	2	A2
45	kc183_ctrl	cancer	sRCC	kc183_ctrl	tumor_dmso	dmso	2	631412711	3	A3
45	kc186N	normal	sRCC	kc186N	normal_dmso	dmso	2	631412711	4	A4
45	kc186N_sut	normal	sRCC	kc186N_sut	normal_sutent	sunitinib	3	631412712	1	A1
45	kc186N_cabo	normal	sRCC	kc186N_cabo	normal_cabozanitinib	cabozanitinib	3	631412712	2	A2
45	kc186N_pazo	normal	sRCC	kc186N_pazo	normal_pazopanib	pazopanib	3	631412712	3	A3
45	kc186N_tivo	normal	sRCC	kc186N_tivo	normal_tivozanib	tivozanib	3	631412712	4	A4
49	kc199_ctrl	cancer	ccRCC	kc199_ctrl	tumor_dmso	dmso	1	631411508	1	A1
49	kc199_sut	cancer	ccRCC	kc199_sut	tumor_sutent	sunitinib	1	631411508	2	A2
49	kc199_cabo	cancer	ccRCC	kc199_cabo	tumor_cabozanitinib	cabozanitinib	1	631411508	3	A3
49	kc199_pazo	cancer	ccRCC	kc199_pazo	tumor_pazopanib	pazopanib	1	631411508	4	A4
49	kc199_tivo	cancer	ccRCC	kc199_tivo	tumor_tivozanib	tivozanib	2	631411510	1	A1
49	kc199_axi	cancer	ccRCC	kc199_axi	tumor_axitinib	axitinib	2	631411510	2	A2
49	kc199_ctrl	cancer	ccRCC	kc199_ctrl	tumor_dmso	dmso	2	631411510	3	A3
49	kc199_sut	cancer	ccRCC	kc199_sut	tumor_sutent	sunitinib	2	631411510	4	A4
49	kc199_cabo	cancer	ccRCC	kc199_cabo	tumor_cabozanitinib	cabozanitinib	3	631411511	1	A1
49	kc199_pazo	cancer	ccRCC	kc199_pazo	tumor_pazopanib	pazopanib	3	631411511	2	A2
49	kc199_tivo	cancer	ccRCC	kc199_tivo	tumor_tivozanib	tivozanib	3	631411511	3	A3
49	kc199_axi	cancer	ccRCC	kc199_axi	tumor_axitinib	axitinib	3	631411511	4	A4
62	kc260_ctrl	cancer	pRCC	kc260_ctrl	tumor_dmso	dmso	1	631412703	1	A1
62	kc263N	normal	pRCC	kc263N	normal_dmso	dmso	1	631412703	2	A2
62	kc263N_sut	normal	pRCC	kc263N_sut	normal_sutent	sunitinib	1	631412703	3	A3
62	kc263N_cabo	normal	pRCC	kc263N_cabo	normal_cabozanitinib	cabozanitinib	1	631412703	4	A4
62	kc263N_pazo	normal	pRCC	kc263N_pazo	normal_pazopanib	pazopanib	2	631412705	1	A1
62	kc263N_tivo	normal	pRCC	kc263N_tivo	normal_tivozanib	tivozanib	2	631412705	2	A2
62	kc260_ctrl	cancer	pRCC	kc260_ctrl	tumor_dmso	dmso	2	631412705	3	A3
62	kc263N	normal	pRCC	kc263N	normal_dmso	dmso	2	631412705	4	A4
62	kc263N_sut	normal	pRCC	kc263N_sut	normal_sutent	sunitinib	3	631412706	1	A1
62	kc263N_cabo	normal	pRCC	kc263N_cabo	normal_cabozanitinib	cabozanitinib	3	631412706	2	A2
62	kc263N_pazo	normal	pRCC	kc263N_pazo	normal_pazopanib	pazopanib	3	631412706	3	A3
62	kc263N_tivo	normal	pRCC	kc263N_tivo	normal_tivozanib	tivozanib	3	631412706	4	A4
45	kc183_ctrl	cancer	sRCC	kc 183_ctrl	tumor_dmso	dmso	1	631411505	1	A1
45	kc183_sut	cancer	sRCC	kc183_sut	tumor_sutent	sunitinib	1	631411505	2	A2
45	kc183_cabo	cancer	sRCC	kc183_cabo	tumor_cabozanitinib	cabozanitinib	1	631411505	3	A3
45	kc183_pazo	cancer	sRCC	kc183_pazo	tumor_pazopanib	pazopanib	1	631411505	4	A4
45	kc183_tivo	cancer	sRCC	kc183_tivo	tumor_tivozanib	tivozanib	2	631411506	1	A1
45	kc183_axi	cancer	sRCC	kc183_axi	tumor_axitinib	axitinib	2	631411506	2	A2
45	kc183_ctrl	cancer	sRCC	kc 183_ctrl	tumor_dmso	dmso	2	631411506	3	A3
45	kc183_sut	cancer	sRCC	kc183_sut	tumor_sutent	sunitinib	2	631411506	4	A4
45	kc183_cabo	cancer	sRCC	kc183_cabo	tumor_cabozanitinib	cabozanitinib	3	631411507	1	A1
45	kc183_pazo	cancer	sRCC	kc183_pazo	tumor_pazopanib	pazopanib	3	631411507	2	A2
45	kc183_tivo	cancer	sRCC	kc183_tivo	tumor_tivozanib	tivozanib	3	631411507	3	A3
45	kc183_axi	cancer	sRCC	kc183_axi	tumor_axitinib	axitinib	3	631411507	4	A4
49	kc199_ctrl	cancer	ccRCC	kc199_ctrl	tumor_dmso	dmso	1	631412707	1	A1
49	kc202N	normal	ccRCC	kc202N	normal_dmso	dmso	1	631412707	2	A2
49	kc202N_sut	normal	ccRCC	kc202N_sut	normal_sutent	sunitinib	1	631412707	3	A3
49	kc202N_cabo	normal	ccRCC	kc202N_cabo	normal_cabozanitinib	cabozanitinib	1	631412707	4	A4
49	kc202N_pazo	normal	ccRCC	kc202N_pazo	normal_pazopanib	pazopanib	2	631412708	1	A1
49	kc202N_tivo	normal	ccRCC	kc202N_tivo	normal_tivozanib	tivozanib	2	631412708	2	A2
49	kc199_ctrl	cancer	ccRCC	kc199_ctrl	tumor_dmso	dmso	2	631412708	3	A3
49	kc202N	normal	ccRCC	kc202N	normal_dmso	dmso	2	631412708	4	A4
49	kc202N_sut	normal	ccRCC	kc202N_sut	normal_sutent	sunitinib	3	631412709	1	A1
49	kc202N_cabo	normal	ccRCC	kc202N_cabo	normal_cabozanitinib	cabozanitinib	3	631412709	2	A2
49	kc202N_pazo	normal	ccRCC	kc202N_pazo	normal_pazopanib	pazopanib	3	631412709	3	A3
49	kc202N_tivo	normal	ccRCC	kc202N_tivo	normal_tivozanib	tivozanib	3	631412709	4	A4
62	kc260_ctrl	cancer	pRCC	kc260_ctrl	tumor_dmso	dmso	1	631411501	1	A1
62	kc260_sut	cancer	pRCC	kc260_sut	tumor_sutent	sunitinib	1	631411501	2	A2
62	kc260_cabo	cancer	pRCC	kc260_cabo	tumor_cabozanitinib	cabozanitinib	1	631411501	3	A3
62	kc260_pazo	cancer	pRCC	kc260_pazo	tumor_pazopanib	pazopanib	1	631411501	4	A4
62	kc260_tivo	cancer	pRCC	kc260_tivo	tumor_tivozanib	tivozanib	2	631411318	1	A1
62	kc260_axi	cancer	pRCC	kc260_axi	tumor_axitinib	axitinib	2	631411318	2	A2
62	kc260_ctrl	cancer	pRCC	kc260_ctrl	tumor_dmso	dmso	2	631411318	3	A3
62	kc260_sut	cancer	pRCC	kc260_sut	tumor_sutent	sunitinib	2	631411318	4	A4
62	kc260_cabo	cancer	pRCC	kc260_cabo	tumor_cabozanitinib	cabozanitinib	3	631411319	1	A1
62	kc260_pazo	cancer	pRCC	kc260_pazo	tumor_pazopanib	pazopanib	3	631411319	2	A2
62	kc260_tivo	cancer	pRCC	kc260_tivo	tumor_tivozanib	tivozanib	3	631411319	3	A3
62	kc260_axi	cancer	pRCC	kc260_axi	tumor_axitinib	axitinib	3	631411319	4	A4
71	kc300_ctrl	cancer	sRCC	kc300_ctrl	tumor_dmso	dmso	1	631412701	1	A1
71	kc303N	normal	sRCC	kc303N	normal_dmso	dmso	1	631412701	2	A2
71	kc303N_sut	normal	sRCC	kc303N_sut	normal_sutent	sunitinib	1	631412701	3	A3
71	kc303N_cabo	normal	sRCC	kc303N_cabo	normal_cabozanitinib	cabozanitinib	1	631412701	4	A4
71	kc303N_pazo	normal	sRCC	kc303N_pazo	normal_pazopanib	pazopanib	2	631412702	1	A1
71	kc303N_tivo	normal	sRCC	kc303N_tivo	normal_tivozanib	tivozanib	2	631412702	2	A2
71	kc300_ctrl	cancer	sRCC	kc300_ctrl	tumor_dmso	dmso	2	631412702	3	A3
71	kc303N	normal	sRCC	kc303N	normal_dmso	dmso	2	631412702	4	A4
71	kc303N_sut	normal	sRCC	kc303N_sut	normal_sutent	sunitinib	3	631412623	1	A1
71	kc303N_cabo	normal	sRCC	kc303N_cabo	normal_cabozanitinib	cabozanitinib	3	631412623	2	A2
71	kc303N_pazo	normal	sRCC	kc303N_pazo	normal_pazopanib	pazopanib	3	631412623	3	A3
71	kc303N_tivo	normal	sRCC	kc303N_tivo	normal_tivozanib	tivozanib	3	631412623	4	A4
71	kc300_ctrl	cancer	sRCC	kc300_ctrl	tumor_dmso	dmso	1	631411208	1	A1
71	kc300_sut	cancer	sRCC	kc300_sut	tumor_sutent	sunitinib	1	631411208	2	A2
71	kc300_cabo	cancer	sRCC	kc300_cabo	tumor_cabozanitinib	cabozanitinib	1	631411208	3	A3
71	kc300_pazo	cancer	sRCC	kc300_pazo	tumor_pazopanib	pazopanib	1	631411208	4	A4
71	kc300_tivo	cancer	sRCC	kc300_tivo	tumor_tivozanib	tivozanib	2	631411209	1	A1
71	kc300_axi	cancer	sRCC	kc300_axi	tumor_axitinib	axitinib	2	631411209	2	A2
71	kc300_ctrl	cancer	sRCC	kc300_ctrl	tumor_dmso	dmso	2	631411209	3	A3
71	kc300_sut	cancer	sRCC	kc300_sut	tumor_sutent	sunitinib	2	631411209	4	A4
71	kc300_cabo	cancer	sRCC	kc300_cabo	tumor_cabozanitinib	cabozanitinib	3	631411211	1	A1
71	kc300_pazo	cancer	sRCC	kc300_pazo	tumor_pazopanib	pazopanib	3	631411211	2	A2
71	kc300_tivo	cancer	sRCC	kc300_tivo	tumor_tivozanib	tivozanib	3	631411211	3	A3
71	kc300_axi	cancer	sRCC	kc300_axi	tumor_axitinib	axitinib	3	631411211	4	A4
80	kc337_ctrl	cancer	ccRCC	kc337_ctrl	tumor_dmso	dmso	1	631412607	1	A1
80	kc339N	normal	ccRCC	kc339N	normal_dmso	dmso	1	631412607	2	A2
80	kc339N_sut	normal	ccRCC	kc339N_sut	normal_sutent	sunitinib	1	631412607	3	A3
80	kc339N_cabo	normal	ccRCC	kc339N_cabo	normal_cabozanitinib	cabozanitinib	1	631412607	4	A4
80	kc339N_pazo	normal	ccRCC	kc339N_pazo	normal_pazopanib	pazopanib	2	631412612	1	A1
80	kc339N_tivo	normal	ccRCC	kc339N_tivo	normal_tivozanib	tivozanib	2	631412612	2	A2
80	kc337_ctrl	cancer	ccRCC	kc337_ctrl	tumor_dmso	dmso	2	631412612	3	A3
80	kc339N	normal	ccRCC	kc339N	normal_dmso	dmso	2	631412612	4	A4
80	kc339N_sut	normal	ccRCC	kc339N_sut	normal_sutent	sunitinib	3	631412614	1	A1
80	kc339N_cabo	normal	ccRCC	kc339N_cabo	normal_cabozanitinib	cabozanitinib	3	631412614	2	A2
80	kc339N_pazo	normal	ccRCC	kc339N_pazo	normal_pazopanib	pazopanib	3	631412614	3	A3
80	kc339N_tivo	normal	ccRCC	kc339N_tivo	normal_tivozanib	tivozanib	3	631412614	4	A4
80	kc337_ctrl	cancer	ccRCC	kc337_ctrl	tumor_dmso	dmso	1	631411202	1	A1
80	kc337_sut	cancer	ccRCC	kc337_sut	tumor_sutent	sunitinib	1	631411202	2	A2
80	kc337_cabo	cancer	ccRCC	kc337_cabo	tumor_cabozanitinib	cabozanitinib	1	631411202	3	A3
80	kc337_pazo	cancer	ccRCC	kc337_pazo	tumor_pazopanib	pazopanib	1	631411202	4	A4
80	kc337_tivo	cancer	ccRCC	kc337_tivo	tumor_tivozanib	tivozanib	2	631411203	1	A1
80	kc337_axi	cancer	ccRCC	kc337_axi	tumor_axitinib	axitinib	2	631411203	2	A2
80	kc337_ctrl	cancer	ccRCC	kc337_ctrl	tumor_dmso	dmso	2	631411203	3	A3
80	kc337_sut	cancer	ccRCC	kc337_sut	tumor_sutent	sunitinib	2	631411203	4	A4
80	kc337_cabo	cancer	ccRCC	kc337_cabo	tumor_cabozanitinib	cabozanitinib	3	631411210	1	A1
80	kc337_pazo	cancer	ccRCC	kc337_pazo	tumor_pazopanib	pazopanib	3	631411210	2	A2
80	kc337_tivo	cancer	ccRCC	kc337_tivo	tumor_tivozanib	tivozanib	3	631411210	3	A3
80	kc337_axi	cancer	ccRCC	kc337_axi	tumor_axitinib	axitinib	3	631411210	4	A4
40	kc164_ctrl	cancer	chRCC	kc164_ctrl	tumor_dmso	dmso	1	631412803	1	A1
40	kc167N	normal	chRCC	kc167N	normal_dmso	dmso	1	631412803	2	A2
40	kc167N_sut	normal	chRCC	kc167N_sut	normal_sutent	sunitinib	1	631412803	3	A3
40	kc167N_cabo	normal	chRCC	kc167N_cabo	normal_cabozanitinib	cabozanitinib	1	631412803	4	A4
40	kc167N_pazo	normal	chRCC	kc167N_pazo	normal_pazopanib	pazopanib	2	631412713	1	A1
40	kc167N_tivo	normal	chRCC	kc167N_tivo	normal_tivozanib	tivozanib	2	631412713	2	A2
40	kc164_ctrl	cancer	chRCC	kc164_ctrl	tumor_dmso	dmso	2	631412713	3	A3
40	kc167N	normal	chRCC	kc167N	normal_dmso	dmso	2	631412713	4	A4
40	kc167N_sut	normal	chRCC	kc167N_sut	normal_sutent	sunitinib	3	631412714	1	A1
40	kc167N_cabo	normal	chRCC	kc167N_cabo	normal_cabozanitinib	cabozanitinib	3	631412714	2	A2
40	kc167N_pazo	normal	chRCC	kc167N_pazo	normal_pazopanib	pazopanib	3	631412714	3	A3
40	kc167N_tivo	normal	chRCC	kc167N_tivo	normal_tivozanib	tivozanib	3	631412714	4	A4
40	kc164_ctrl	cancer	chRCC	kc164_ctrl	tumor_dmso	dmso	1	631411512	1	A1
40	kc164_sut	cancer	chRCC	kc164_sut	tumor_sutent	sunitinib	1	631411512	2	A2
40	kc164_cabo	cancer	chRCC	kc164_cabo	tumor_cabozanitinib	cabozanitinib	1	631411512	3	A3
40	kc164_pazo	cancer	chRCC	kc164_pazo	tumor_pazopanib	pazopanib	1	631411512	4	A4
40	kc164_tivo	cancer	chRCC	kc164_tivo	tumor_tivozanib	tivozanib	2	631411513	1	A1
40	kc164_axi	cancer	chRCC	kc164_axi	tumor_axitinib	axitinib	2	631411513	2	A2
40	kc164_ctrl	cancer	chRCC	kc164_ctrl	tumor_dmso	dmso	2	631411513	3	A3
40	kc164_sut	cancer	chRCC	kc164_sut	tumor_sutent	sunitinib	2	631411513	4	A4
40	kc164_cabo	cancer	chRCC	kc164_cabo	tumor_cabozanitinib	cabozanitinib	3	631411514	1	A1
40	kc164_pazo	cancer	chRCC	kc164_pazo	tumor_pazopanib	pazopanib	3	631411514	2	A2
40	kc164_tivo	cancer	chRCC	kc164_tivo	tumor_tivozanib	tivozanib	3	631411514	3	A3
40	kc164_axi	cancer	chRCC	kc164_axi	tumor_axitinib	axitinib	3	631411514	4	A4
5	kc22N	normal	ccRCC	kc22N	normal_dmso	dmso	1	631411314	1	A1
5	kc19_ctrl	cancer	ccRCC	kc19_ctrl	tumor_dmso	dmso	1	631411314	2	A2
5	kc19_sut	cancer	ccRCC	kc19_sut	tumor_sutent	sunitinib	1	631411314	3	A3
5	kc19_cabo	cancer	ccRCC	kc19_cabo	tumor_cabozanitinib	cabozanitinib	1	631411314	4	A4
5	kc19_pazo	cancer	ccRCC	kc19_pazo	tumor_pazopanib	pazopanib	2	631411315	1	A1
5	kc19_tivo	cancer	ccRCC	kc19_tivo	tumor_tivozanib	tivozanib	2	631411315	2	A2
26	kc113N	normal	ccRCC	kc113N	normal_dmso	dmso	2	631411315	3	A3
26	kc111_ctrl	cancer	ccRCC	kc111_ctrl	tumor_dmso	dmso	2	631411315	4	A4
26	kc111_sut	cancer	ccRCC	kc111_sut	tumor_sutent	sunitinib	3	631411316	1	A1
26	kc111_cabo	cancer	ccRCC	kc111_cabo	tumor_cabozanitinib	cabozanitinib	3	631411316	2	A2
26	kc111_pazo	cancer	ccRCC	kc111_pazo	tumor_pazopanib	pazopanib	3	631411316	3	A3
26	kc111_tivo	cancer	ccRCC	kc111_tivo	tumor_tivozanib	tivozanib	3	631411316	4	A4
28	kc117N	normal	ccRCC	kc117N	normal_dmso	dmso	1	631411305	1	A1
28	kc114_ctrl	cancer	ccRCC	kc114_ctrl	tumor_dmso	dmso	1	631411305	2	A2
28	kc114_sut	cancer	ccRCC	kc114_sut	tumor_sutent	sunitinib	1	631411305	3	A3
28	kc114_cabo	cancer	ccRCC	kc114_cabo	tumor_cabozanitinib	cabozanitinib	1	631411305	4	A4
28	kc114_pazo	cancer	ccRCC	kc114_pazo	tumor_pazopanib	pazopanib	2	631411306	1	A1
28	kc114_tivo	cancer	ccRCC	kc114_tivo	tumor_tivozanib	tivozanib	2	631411306	2	A2
47	kc194N	normal	ccRCC	kc194N	normal_dmso	dmso	2	631411306	3	A3
47	kc191_ctrl	cancer	ccRCC	kc191_ctrl	tumor_dmso	dmso	2	631411306	4	A4
47	kc191_sut	cancer	ccRCC	kc191_sut	tumor_sutent	sunitinib	3	631411313	1	A1
47	kc191_cabo	cancer	ccRCC	kc191_cabo	tumor_cabozanitinib	cabozanitinib	3	631411313	2	A2
47	kc191_pazo	cancer	ccRCC	kc191_pazo	tumor_pazopanib	pazopanib	3	631411313	3	A3
47	kc191_tivo	cancer	ccRCC	kc191_tivo	tumor_tivozanib	tivozanib	3	631411313	4	A4
266	kc1116N	normal	ccRCC	kc1116N	normal_dmso	dmso	1	631411304	1	A1
266	kc1013_ctrl	cancer	ccRCC	kc1013_ctrl	tumor_dmso	dmso	1	631411304	2	A2
266	kc1013_sut	cancer	ccRCC	kc1013_sut	tumor_sutent	sunitinib	1	631411304	3	A3
266	kc1013_cabo	cancer	ccRCC	kc1013_cabo	tumor_cabozanitinib	cabozanitinib	1	631411304	4	A4
266	kc1013_pazo	cancer	ccRCC	kc1013_pazo	tumor_pazopanib	pazopanib	2	631411317	1	A1
266	kc1013_tivo	cancer	ccRCC	kc1013_tivo	tumor_tivozanib	tivozanib	2	631411317	2	A2
266	kc1116N	normal	ccRCC	kc1116N	normal_dmso	dmso	2	631411317	3	A3
266	kc1013_ctrl	cancer	ccRCC	kc1013_ctrl	tumor_dmso	dmso	2	631411317	4	A4
82	kc347N	normal	ccRCC	kc347N	normal_dmso	dmso	1	631411212	1	A1
82	kc344_ctrl	cancer	ccRCC	kc344_ctrl	tumor_dmso	dmso	1	631411212	2	A2
82	kc344_sut	cancer	ccRCC	kc344_sut	tumor_sutent	sunitinib	1	631411212	3	A3
82	kc344_cabo	cancer	ccRCC	kc344_cabo	tumor_cabozanitinib	cabozanitinib	1	631411212	4	A4
82	kc344_pazo	cancer	ccRCC	kc344_pazo	tumor_pazopanib	pazopanib	2	631411213	1	A1
82	kc344_tivo	cancer	ccRCC	kc344_tivo	tumor_tivozanib	tivozanib	2	631411213	2	A2
83	kc351N	normal	sRCC	kc347N	normal_dmso	dmso	2	631411213	3	A3
83	kc348_ctrl	cancer	sRCC	kc344_ctrl	tumor_dmso	dmso	2	631411213	4	A4
83	kc348_sut	cancer	sRCC	kc344_sut	tumor_sutent	sunitinib	3	631411215	1	A1
83	kc348_cabo	cancer	sRCC	kc344_cabo	tumor_cabozanitinib	cabozanitinib	3	631411215	2	A2
83	kc348_pazo	cancer	sRCC	kc344_pazo	tumor_pazopanib	pazopanib	3	631411215	3	A3
83	kc348_tivo	cancer	sRCC	kc344_tivo	tumor_tivozanib	tivozanib	3	631411215	4	A4
97	kc404N	normal	ccRCC	kc404N	normal_dmso	dmso	1	631411217	1	A1
97	kc403_ctrl	cancer	ccRCC	kc403_ctrl	tumor_dmso	dmso	1	631411217	2	A2
97	kc403_sut	cancer	ccRCC	kc403_sut	tumor_sutent	sunitinib	1	631411217	3	A3
97	kc403_cabo	cancer	ccRCC	kc403_cabo	tumor_cabozanitinib	cabozanitinib	1	631411217	4	A4
97	kc403_pazo	cancer	ccRCC	kc403_pazo	tumor_pazopanib	pazopanib	2	631411218	1	A1
97	kc403_tivo	cancer	ccRCC	kc403_tivo	tumor_tivozanib	tivozanib	2	631411218	2	A2
146	kc590N	normal	sRCC	kc590N	normal_dmso	dmso	2	631411218	3	A3
146	kc588_ctrl	cancer	sRCC	kc588_ctrl	tumor_dmso	dmso	2	631411218	4	A4
146	kc588_sut	cancer	sRCC	kc588_sut	tumor_sutent	sunitinib	3	631411220	1	A1
146	kc588_cabo	cancer	sRCC	kc588_cabo	tumor_cabozanitinib	cabozanitinib	3	631411220	2	A2
146	kc588_pazo	cancer	sRCC	kc588_pazo	tumor_pazopanib	pazopanib	3	631411220	3	A3
146	kc588_tivo	cancer	sRCC	kc588_tivo	tumor_tivozanib	tivozanib	3	631411220	4	A4
147	kc594N	normal	sRCC	kc594N	normal_dmso	dmso	1	631411219	1	A1
147	kc593_ctrl	cancer	sRCC	kc593_ctrl	tumor_dmso	dmso	1	631411219	2	A2
147	kc593_sut	cancer	sRCC	kc593_sut	tumor_sutent	sunitinib	1	631411219	3	A3
147	kc593_cabo	cancer	sRCC	kc593_cabo	tumor_cabozanitinib	cabozanitinib	1	631411219	4	A4
147	kc593_pazo	cancer	sRCC	kc593_pazo	tumor_pazopanib	pazopanib	2	631411221	1	A1
147	kc593_tivo	cancer	sRCC	kc593_tivo	tumor_tivozanib	tivozanib	2	631411221	2	A2
148	kc598N	normal	ccRCC	kc598N	normal_dmso	dmso	2	631411221	3	A3
148	kc595_ctrl	cancer	ccRCC	kc595_ctrl	tumor_dmso	dmso	2	631411221	4	A4
148	kc595_sut	cancer	ccRCC	kc595_sut	tumor_sutent	sunitinib	3	631411222	1	A1
148	kc595_cabo	cancer	ccRCC	kc595_cabo	tumor_cabozanitinib	cabozanitinib	3	631411222	2	A2
148	kc595_pazo	cancer	ccRCC	kc595_pazo	tumor_pazopanib	pazopanib	3	631411222	3	A3
148	kc595_tivo	cancer	ccRCC	kc595_tivo	tumor_tivozanib	tivozanib	3	631411222	4	A4
213	kc828N	normal	sRCC	kc828N	normal_dmso	dmso	1	631412912	1	A1
213	kc826_ctrl	cancer	sRCC	kc826_ctrl	tumor_dmso	dmso	1	631412912	2	A2
213	kc826_sut	cancer	sRCC	kc826_sut	tumor_sutent	sunitinib	1	631412912	3	A3
213	kc826_cabo	cancer	sRCC	kc826_cabo	tumor_cabozanitinib	cabozanitinib	1	631412912	4	A4
213	kc826_pazo	cancer	sRCC	kc826_pazo	tumor_pazopanib	pazopanib	2	631412913	1	A1
213	kc826_tivo	cancer	sRCC	kc826_tivo	tumor_tivozanib	tivozanib	2	631412913	2	A2
219	kc849N	normal	ccRCC	kc849N	normal_dmso	dmso	2	631412913	3	A3
219	kc848_ctrl	cancer	ccRCC	kc848_ctrl	tumor_dmso	dmso	2	631412913	4	A4
219	kc848_sut	cancer	ccRCC	kc848_sut	tumor_sutent	sunitinib	3	631412914	1	A1
219	kc848_cabo	cancer	ccRCC	kc848_cabo	tumor_cabozanitinib	cabozanitinib	3	631412914	2	A2
219	kc848_pazo	cancer	ccRCC	kc848_pazo	tumor_pazopanib	pazopanib	3	631412914	3	A3
219	kc848_tivo	cancer	ccRCC	kc848_tivo	tumor_tivozanib	tivozanib	3	631412914	4	A4
227	kc875N	normal	sRCC	kc875N	normal_dmso	dmso	1	631412910	1	A1
227	kc874_ctrl	cancer	sRCC	kc874_ctrl	tumor_dmso	dmso	1	631412910	2	A2
227	kc874_sut	cancer	sRCC	kc874_sut	tumor_sutent	sunitinib	1	631412910	3	A3
227	kc874_cabo	cancer	sRCC	kc874_cabo	tumor_cabozanitinib	cabozanitinib	1	631412910	4	A4
227	kc874_pazo	cancer	sRCC	kc874_pazo	tumor_pazopanib	pazopanib	3	631412907	3	A3
227	kc874_tivo	cancer	sRCC	kc874_tivo	tumor_tivozanib	tivozanib	3	631412907	4	A4
253	kc967_pazo	cancer	sRCC	kc967_pazo	tumor_pazopanib	pazopanib	2	631412911	1	A1
253	kc967_tivo	cancer	sRCC	kc967_tivo	tumor_tivozanib	tivozanib	2	631412911	2	A2
253	kc986N	normal	sRCC	kc986N	normal_dmso	dmso	2	631412911	3	A3
253	kc967_ctrl	cancer	sRCC	kc967_ctrl	tumor_dmso	dmso	2	631412911	4	A4
253	kc967_sut	cancer	sRCC	kc967_sut	tumor_sutent	sunitinib	3	631412907	1	A1
253	kc967_cabo	cancer	sRCC	kc967_cabo	tumor_cabozanitinib	cabozanitinib	3	631412907	2	A2
108	kc444_ctrl	cancer	ccRCC	kc444_ctrl	tumor_dmso	dmso	1	631412820	1	A1
108	kc444_cabo	cancer	ccRCC	kc444_cabo	tumor_cabozanitinib	cabozanitinib	1	631412820	2	A2
108	kc444_pazo	cancer	ccRCC	kc444_pazo	tumor_pazopanib	pazopanib	1	631412820	3	A3
108	kc444_tivo	cancer	ccRCC	kc444_tivo	tumor_tivozanib	tivozanib	1	631412820	4	A4
129	kc525_ctrl	cancer	ccRCC	kc525_ctrl	tumor_dmso	dmso	2	631412823	1	A1
129	kc525_cabo	cancer	ccRCC	kc525_cabo	tumor_cabozanitinib	cabozanitinib	2	631412823	2	A2
129	kc525_pazo	cancer	ccRCC	kc525_pazo	tumor_pazopanib	pazopanib	2	631412823	3	A3
129	kc525_tivo	cancer	ccRCC	kc525_tivo	tumor_tivozanib	tivozanib	2	631412823	4	A4
108	kc447N	normal	ccRCC	kc447N	normal_dmso	dmso	1	631412905	1	A1
108	kc444_ctrl	cancer	ccRCC	kc444_ctrl	tumor_dmso	dmso	1	631412905	2	A2
108	kc444_sut	cancer	ccRCC	kc444_sut	tumor_sutent	sunitinib	1	631412905	3	A3
108	kc444_sut	cancer	ccRCC	kc444_sut	tumor_sutent	sunitinib	1	631412905	4	A4
108	kc444_sut	cancer	ccRCC	kc444_sut	tumor_sutent	sunitinib	2	631412908	1	A1
108	kc444_sut	cancer	ccRCC	kc444_sut	tumor_sutent	sunitinib	2	631412908	2	A2
129	kc526N	normal	ccRCC	kc526N	normal_dmso	dmso	2	631412908	3	A3
129	kc525_ctrl	cancer	ccRCC	kc525_ctrl	tumor_dmso	dmso	2	631412908	4	A4
129	kc525_sut	cancer	ccRCC	kc525_sut	tumor_sutent	sunitinib	3	631412909	1	A1
129	kc525_sut	cancer	ccRCC	kc525_sut	tumor_sutent	sunitinib	3	631412909	2	A2
129	kc525_sut	cancer	ccRCC	kc525_sut	tumor_sutent	sunitinib	3	631412909	3	A3
129	kc525_sut	cancer	ccRCC	kc525_sut	tumor_sutent	sunitinib	3	631412909	4	A4
203	kc789N	normal	ccRCC	kc789N	normal_dmso	dmso	1	631411307	1	A1
203	kc786_ctrl	cancer	ccRCC	kc786_ctrl	tumor_dmso	dmso	1	631411307	2	A2
203	kc786_sut	cancer	ccRCC	kc786_sut	tumor_sutent	sunitinib	1	631411307	3	A3
203	kc786_cabo	cancer	ccRCC	kc786_sut	tumor_cabozanitinib	cabozanitinib	1	631411307	4	A4
203	kc786_pazo	cancer	ccRCC	kc786_sut	tumor_pazopanib	pazopanib	2	631411309	1	A1
203	kc786_tivo	cancer	ccRCC	kc786_sut	tumor_tivozanib	tivozanib	2	631411309	2	A2
265	kc1012N	normal	sRCC	kc1012N	normal_dmso	dmso	2	631411309	3	A3
265	kc1009_ctrl	cancer	sRCC	kc1009_ctrl	tumor_dmso	dmso	2	631411309	4	A4
265	kc1009_sut	cancer	sRCC	kc1009_sut	tumor_sutent	sunitinib	3	631411312	1	A1
265	kc1009_cabo	cancer	sRCC	kc1009_cabo	tumor_cabozanitinib	cabozanitinib	3	631411312	2	A2
265	kc1009_pazo	cancer	sRCC	kc1009_pazo	tumor_pazopanib	pazopanib	3	631411312	3	A3
265	kc1009_tivo	cancer	sRCC	kc1009_tivo	tumor_tivozanib	tivozanib	3	631411312	4	A4
